# Supplementary material for: Pan-Chromosome and Comparative Analysis of Agrobacterium fabrum Reveal Important Traits Concerning the Genetic Diversity, Evolutionary Dynamics, and Niche Adaptation of the Species
Source: Microbiol Spectr. 2023 Feb 28;11(2):e02924-22. doi: 10.1128/spectrum.02924-22 (PMC10100860; doi:10.1128/spectrum.02924-22)
Supplement: Supplemental file 2 — Tables S1 to S6. Download spectrum.02924-22-s0002.xlsx, XLSX file, 1.1 MB [file spectrum.02924-22-s0002.xlsx]

## Sheet: Table S1
Table S1: Public genome sequences in this study obtained from the GenBank database in NCBI
Strain name	Accession number	Taxon name	Original label	Assembly type	Genomic length (bp)	GC content	Completeness (%)	Contamination (%)
CFBP5473	GCA_005145045.1	Agrobacterium larrymoorei		Complete	5259126	0.571967	98.7759	0.423729
DE0068	GCA_007679845.1	Agrobacterium sp.	Agrobacterium fabrum str. C58	Scaffold	5147587	0.5817	99.2938	0.999462
DE0067	GCA_007679885.1	Agrobacterium sp.	Agrobacterium fabrum str. C58	Scaffold	5147408	0.581702	99.2938	0.999462
W2-73	GCA_017584165.1	Agrobacterium rubi		Complete	5532448	0.572246	98.8371	1.08286
R90	GCA_002896715.1	Agrobacterium bohemicum		Contig	4713153	0.562278	98.5483	0.423729
SBV_31	GCA_008501885.1	Agrobacterium rosae		Scaffold	5271540	0.565232	99.435	0.894539
39-7	GCA_000949865.1	Agrobacterium nepotum		Contig	5328872	0.591274	99.7646	0.800377
H13-3	GCA_000192635.1	Agrobacterium fabacearum		Complete	5573770	0.585411	99.9563	0.0256805
KFB-330	GCA_000949895.1	Agrobacterium arsenijevicii		Scaffold	6298483	0.586976	99.9294	0.659134
IRBG74	GCA_000499645.1	Agrobacterium pusense		Complete	5464982	0.591003	99.6234	0.69366
1D1460	GCA_003666445.1	Agrobacterium radiobacter		Complete	5683743	0.593029	100	0.141243
1D1609	GCA_002943835.1	Agrobacterium deltaense		Complete	5985137	0.594889	100	0.564972
Hayward0363	GCA_900012565.1	Agrobacterium salinitolerans		Scaffold	4679163	0.593663	99.6234	0.0256805
Bi05	GCA_918698265.1	Agrobacterium fabrum		Contig	5161912	0.591715	100	0
Bi46	GCA_918698075.1	Agrobacterium fabrum		Contig	5161469	0.591715	100	0
AFS036755	GCA_900468545.1	Agrobacterium fabrum	Hyphomicrobiales bacterium	Scaffold	5682439	0.590059	100	0
PDC82	GCA_900100235.1	Agrobacterium fabrum	Rhizobium sp. PDC82	Contig	5582960	0.591321	100	0.0313873
J-07	GCA_900013525.1	Agrobacterium fabrum		Scaffold	5636537	0.590497	100	0
2788	GCA_013318355.1	Agrobacterium fabrum		Contig	5815704	0.589336	100	0
N33-94	GCA_013317735.1	Agrobacterium fabrum		Scaffold	5781351	0.589474	100	0
N40-94	GCA_013317665.1	Agrobacterium fabrum		Scaffold	5521970	0.590305	100	0
ATCC-31749	GCA_002916755.1	Agrobacterium fabrum		Contig	5566198	0.589865	97.9401	0.0313873
Di1525a	GCA_013318095.1	Agrobacterium fabrum		Scaffold	5549240	0.590164	99.8588	0.141243
NFIX01	GCA_900111085.1	Agrobacterium fabrum	Rhizobium sp. NFIX01	Scaffold	5605316	0.591047	100	0
NFIX02	GCA_900104545.1	Agrobacterium fabrum	Rhizobium sp. NFIX02	Scaffold	5611129	0.590913	100	0
12D13	GCA_003667945.1	Agrobacterium fabrum		Complete	5416317	0.592025	100	0.0706215
12D13-1	GCA_013320725.1	Agrobacterium fabrum		Contig	5395010	0.592268	100	0.0706215
1D132-1	GCA_013318415.1	Agrobacterium fabrum		Scaffold	5518710	0.589812	100	0
1D132	GCA_003667725.1	Agrobacterium fabrum		Complete	5553114	0.589764	100	0
GV2260	GCA_016599575.1	Agrobacterium fabrum		Complete	5563858	0.590498	100	0.141243
BG5	GCA_016864515.1	Agrobacterium fabrum		Complete	5500632	0.591581	100	0.734463
GV3101	GCA_016599615.1	Agrobacterium fabrum		Complete	5467828	0.591526	100	0
C58	GCA_000092025.1	Agrobacterium fabrum		Complete	5674258	0.590411	100	0
Arqua	GCA_007002855.1	Agrobacterium fabrum		Contig	5690020	0.590501	100	0
ARqua1	GCA_012971785.1	Agrobacterium fabrum		Scaffold	5680458	0.590386	100	0
LBA4404	GCA_000730975.1	Agrobacterium fabrum	Agrobacterium tumefaciens	Contig	5615031	0.590495	99.8588	0.141243
AFS086441	GCA_900472535.1	Agrobacterium fabrum	Hyphomicrobiales bacterium	Contig	5620858	0.590388	100	0.141243
EHA105	GCA_016599595.1	Agrobacterium fabrum		Complete	5707130	0.590771	100	0.229127

## Sheet: Table S2
Table S2. List of the pan-genome of 25 A. fabrum genomes, including core, accessory, and strain-specific gene families.
Strain-specific gene	Reference gene	Chromosome location		Reference strain	Strand	Start	End	Function
Core gene family 1	AE007869.2_299	Chr I	circular	C58	+	300340	301440	Glycerol-3-phosphate ABC transporter, ATP-binding protein UgpC (TC 3.A.1.1.3)
Core gene family 2	AE007869.2_54	Chr I	circular	C58	-	59238	59771	hypothetical protein
Core gene family 3	AE007870.2_3056	Chromid	linear	C58	+	178224	179096	Various polyols ABC transporter, permease protein 1
Core gene family 4	AE007870.2_3534	Chromid	linear	C58	-	694941	697205	VgrG protein
Core gene family 5	AE007869.2_1992	Chr I	circular	C58	-	1916029	1917204	Translation elongation factor Tu
Core gene family 6	AE007869.2_1857	Chr I	circular	C58	+	1793404	1794459	Epoxide hydrolase (EC 3.3.2.9)
Core gene family 7	AE007870.2_2914	Chromid	linear	C58	+	25897	26082	hypothetical protein
Core gene family 8	AE007870.2_2900	Chromid	linear	C58	+	11249	11632	hypothetical protein
Core gene family 9	AE007870.2_2897	Chromid	linear	C58	+	9764	9892	hypothetical protein
Core gene family 10	AE007870.2_2898	Chromid	linear	C58	+	9998	10549	Cytidylate kinase
Core gene family 11	AE007869.2_1528	Chr I	circular	C58	-	1480029	1481087	Arsenical-resistance protein ACR3
Core gene family 12	AE007869.2_1530	Chr I	circular	C58	-	1481218	1481571	Arsenical resistance operon repressor
Core gene family 13	AE007870.2_3114	Chromid	linear	C58	-	242333	245608	Error-prone repair homolog of DNA polymerase III alpha subunit (EC 2.7.7.7)
Core gene family 14	AE007870.2_4683	Chromid	linear	C58	-	1977947	1979350	aminotransferase, Class III pyridoxal-phosphate dependent
Core gene family 15	AE007869.2_718	Chr I	circular	C58	-	719744	720397	Ribonuclease HII (EC 3.1.26.4)
Core gene family 16	AE007869.2_760	Chr I	circular	C58	+	758574	758882	hypothetical protein
Core gene family 17	AE007869.2_1552	Chr I	circular	C58	+	1502391	1505312	Excinuclease ABC subunit A
Core gene family 18	AE007869.2_2873	Chr I	circular	C58	+	2823977	2824669	Transcriptional regulator, GntR family
Core gene family 19	AE007869.2_2876	Chr I	circular	C58	-	2828098	2829789	Heparinase II/III-like
Core gene family 20	AE007870.2_3115	Chromid	linear	C58	-	245605	247023	DNA polymerase IV-like protein ImuB
Core gene family 21	AE007870.2_3116	Chromid	linear	C58	-	247037	247801	Error-prone repair protein ImuA
Core gene family 22	AE007870.2_3648	Chromid	linear	C58	-	839048	839302	hypothetical protein
Core gene family 23	AE007870.2_3779	Chromid	linear	C58	+	981981	982463	16 kDa heat shock protein A
Core gene family 24	AE007870.2_4329	Chromid	linear	C58	+	1587880	1589043	Amidohydrolase family protein
Core gene family 25	AE007870.2_4512	Chromid	linear	C58	+	1780640	1781473	Ku domain protein
Core gene family 26	AE007869.2_2	Chr I	circular	C58	+	203	1024	Phosphoenolpyruvate synthase regulatory protein
Core gene family 27	AE007869.2_3	Chr I	circular	C58	+	1056	1655	Maf-like protein
Core gene family 28	AE007869.2_4	Chr I	circular	C58	+	1648	2508	Shikimate 5-dehydrogenase I alpha (EC 1.1.1.25)
Core gene family 29	AE007869.2_5	Chr I	circular	C58	+	2508	3089	Dephospho-CoA kinase (EC 2.7.1.24)
Core gene family 30	AE007869.2_6	Chr I	circular	C58	+	3110	3808	DNA polymerase III epsilon subunit (EC 2.7.7.7)
Core gene family 31	AE007869.2_7	Chr I	circular	C58	-	3907	4389	Protein-export protein SecB (maintains pre-export unfolded state)
Core gene family 32	AE007869.2_1101	Chr I	circular	C58	-	1071353	1072528	Alanine racemase (EC 5.1.1.1)
Core gene family 33	AE007869.2_1185	Chr I	circular	C58	-	1155681	1156694	Porphobilinogen synthase (EC 4.2.1.24)
Core gene family 34	AE007869.2_1285	Chr I	circular	C58	+	1242448	1243206	Oxidoreductase, short-chain dehydrogenase/reductase family
Core gene family 35	AE007869.2_1377	Chr I	circular	C58	+	1332708	1333178	hypothetical protein
Core gene family 36	AE007869.2_1380	Chr I	circular	C58	+	1334804	1335721	Phenazine biosynthesis protein PhzF like
Core gene family 37	AE007869.2_1382	Chr I	circular	C58	-	1337985	1344332	Kinesin-like protein
Core gene family 38	AE007869.2_1551	Chr I	circular	C58	-	1501563	1502126	Single-stranded DNA-binding protein
Core gene family 39	AE007869.2_1954	Chr I	circular	C58	-	1888309	1890123	Methyl-accepting chemotaxis protein
Core gene family 40	AE007869.2_2062	Chr I	circular	C58	-	1981059	1981712	Transcriptional regulator, AcrR family
Core gene family 41	AE007869.2_2197	Chr I	circular	C58	-	2116872	2117513	hypothetical protein
Core gene family 42	AE007869.2_2517	Chr I	circular	C58	+	2433262	2434146	Formyltetrahydrofolate deformylase (EC 3.5.1.10)
Core gene family 43	AE007869.2_2875	Chr I	circular	C58	-	2826329	2827945	IMP cyclohydrolase (EC 3.5.4.10) / Phosphoribosylaminoimidazolecarboxamide formyltransferase (EC 2.1.2.3)
Core gene family 44	AE007869.2_2877	Chr I	circular	C58	-	2829891	2831276	16S rRNA (cytosine(967)-C(5))-methyltransferase (EC 2.1.1.176)
Core gene family 45	AE007869.2_2878	Chr I	circular	C58	-	2831273	2832238	Protease HtpX homolog
Core gene family 46	AE007869.2_2879	Chr I	circular	C58	+	2832355	2832567	Uncharacterized protein RSP_1104
Core gene family 47	AE007869.2_2880	Chr I	circular	C58	-	2832629	2833510	Chromosome (plasmid) partitioning protein ParB
Core gene family 48	AE007869.2_2881	Chr I	circular	C58	-	2833540	2834334	Chromosome (plasmid) partitioning protein ParA
Core gene family 49	AE007869.2_2882	Chr I	circular	C58	-	2834354	2834971	16S rRNA (guanine(527)-N(7))-methyltransferase (EC 2.1.1.170)
Core gene family 50	AE007869.2_2883	Chr I	circular	C58	-	2834983	2836866	tRNA-5-carboxymethylaminomethyl-2-thiouridine(34) synthesis protein MnmG
Core gene family 51	AE007869.2_2884	Chr I	circular	C58	-	2836929	2838257	tRNA-5-carboxymethylaminomethyl-2-thiouridine(34) synthesis protein MnmE
Core gene family 52	AE007869.2_2885	Chr I	circular	C58	-	2838347	2839612	Transcription termination factor Rho
Core gene family 53	AE007869.2_2886	Chr I	circular	C58	-	2839798	2840343	Protoporphyrinogen IX oxidase, novel form, HemJ (EC 1.3.-.-)
Core gene family 54	AE007869.2_2887	Chr I	circular	C58	-	2840340	2841374	Uroporphyrinogen III decarboxylase (EC 4.1.1.37)
Core gene family 55	AE007870.2_3448	Chromid	linear	C58	-	612705	613799	Glycosyl transferase, group 1
Core gene family 56	AE007870.2_3601	Chromid	linear	C58	-	797692	798846	TolA protein
Core gene family 57	AE007870.2_3860	Chromid	linear	C58	-	1079363	1084558	hypothetical protein
Core gene family 58	AE007870.2_3926	Chromid	linear	C58	-	1154584	1155252	LSU rRNA pseudouridine(746) synthase (EC 5.4.99.29) @ tRNA pseudouridine(32) synthase (EC 5.4.99.28)
Core gene family 59	AE007870.2_4585	Chromid	linear	C58	+	1867324	1867803	NAD-dependent formate dehydrogenase gamma subunit
Core gene family 60	AE007869.2_8	Chr I	circular	C58	-	4493	5029	UPF0716 protein FxsA
Core gene family 61	AE007869.2_9	Chr I	circular	C58	+	5170	5868	Tim44-like domain protein
Core gene family 62	AE007869.2_10	Chr I	circular	C58	+	5865	6977	Membrane-bound lytic murein transglycosylase A
Core gene family 63	AE007869.2_11	Chr I	circular	C58	+	6974	7543	Smr protein/MutS2
Core gene family 64	AE007869.2_12	Chr I	circular	C58	+	7540	7905	Transcriptional regulator, Xre family
Core gene family 65	AE007869.2_13	Chr I	circular	C58	+	8064	10499	DNA gyrase subunit B (EC 5.99.1.3)
Core gene family 66	AE007869.2_14	Chr I	circular	C58	-	10604	11206	Nitroreductase family protein
Core gene family 67	AE007869.2_15	Chr I	circular	C58	+	11335	12177	2-hydroxyhepta-2,4-diene-1,7-dioate isomerase (EC 5.3.3.-) / 5-carboxymethyl-2-oxo-hex-3- ene-1,7-dioate decarboxylase (EC 4.1.1.68)
Core gene family 68	AE007869.2_16	Chr I	circular	C58	+	12303	13535	Intracellular PHB depolymerase
Core gene family 69	AE007869.2_17	Chr I	circular	C58	+	13605	14372	Zinc metalloprotease
Core gene family 70	AE007869.2_18	Chr I	circular	C58	+	14475	15137	Phosphoribosylanthranilate isomerase (EC 5.3.1.24)
Core gene family 71	AE007869.2_19	Chr I	circular	C58	+	15139	16359	Tryptophan synthase beta chain (EC 4.2.1.20)
Core gene family 72	AE007869.2_20	Chr I	circular	C58	+	16364	17203	Tryptophan synthase alpha chain (EC 4.2.1.20)
Core gene family 73	AE007869.2_21	Chr I	circular	C58	+	17231	18127	Acetyl-coenzyme A carboxyl transferase beta chain (EC 6.4.1.2)
Core gene family 74	AE007869.2_22	Chr I	circular	C58	+	18214	19593	Dihydrofolate synthase (EC 6.3.2.12) @ Folylpolyglutamate synthase (EC 6.3.2.17)
Core gene family 75	AE007869.2_23	Chr I	circular	C58	-	19641	19961	Thioredoxin
Core gene family 76	AE007869.2_24	Chr I	circular	C58	-	20039	23596	FIG061771: ATP-dependent nuclease subunit A
Core gene family 77	AE007869.2_25	Chr I	circular	C58	-	23586	26771	FIG041266: ATP-dependent nuclease subunit B
Core gene family 78	AE007869.2_26	Chr I	circular	C58	-	26768	27505	Nucleotidyl transferase possibly involved in threonylcarbamoyladenosine formation
Core gene family 79	AE007869.2_27	Chr I	circular	C58	-	27520	29031	tRNA threonylcarbamoyladenosine biosynthesis protein TsaE / Phosphotransferase involved in threonylcarbamoyladenosine t(6)A37 formation in tRNA
Core gene family 80	AE007869.2_28	Chr I	circular	C58	-	29028	31673	FIG056333: sensor
Core gene family 81	AE007869.2_29	Chr I	circular	C58	-	31882	33282	Adenosylhomocysteinase (EC 3.3.1.1)
Core gene family 82	AE007869.2_30	Chr I	circular	C58	-	33411	33686	Phosphocarrier protein, nitrogen regulation associated
Core gene family 83	AE007869.2_31	Chr I	circular	C58	-	33698	34099	PTS system permease (IIAMan), nitrogen regulatory IIA protein
Core gene family 84	AE007869.2_32	Chr I	circular	C58	-	34225	34689	HPr kinase/phosphorylase
Core gene family 85	AE007869.2_33	Chr I	circular	C58	-	34679	36469	Sensor histidine kinase ChvG (EC 2.7.3.-)
Core gene family 86	AE007869.2_34	Chr I	circular	C58	-	36525	37271	DNA-binding response regulator ChvI
Core gene family 87	AE007869.2_35	Chr I	circular	C58	+	37514	39199	Phosphoenolpyruvate carboxykinase [ATP] (EC 4.1.1.49)
Core gene family 88	AE007869.2_36	Chr I	circular	C58	+	39327	39761	Peptidyl-tRNA hydrolase ArfB (EC 3.1.1.29)
Core gene family 89	AE007869.2_37	Chr I	circular	C58	-	39781	40782	Pantothenate kinase (EC 2.7.1.33)
Core gene family 90	AE007869.2_38	Chr I	circular	C58	-	40779	41102	Phosphoribosyl-ATP pyrophosphatase (EC 3.6.1.31)
Core gene family 91	AE007869.2_39	Chr I	circular	C58	-	41118	41894	Imidazole glycerol phosphate synthase cyclase subunit
Core gene family 92	AE007869.2_40	Chr I	circular	C58	-	41891	42634	Phosphoribosylformimino-5-aminoimidazole carboxamide ribotide isomerase (EC 5.3.1.16)
Core gene family 93	AE007869.2_41	Chr I	circular	C58	-	42636	43286	Imidazole glycerol phosphate synthase amidotransferase subunit HisH
Core gene family 94	AE007869.2_43	Chr I	circular	C58	-	43805	44401	Imidazoleglycerol-phosphate dehydratase (EC 4.2.1.19)
Core gene family 95	AE007869.2_44	Chr I	circular	C58	+	44602	45126	ATP-dependent protease subunit HslV (EC 3.4.25.2)
Core gene family 96	AE007869.2_45	Chr I	circular	C58	+	45214	46521	ATP-dependent hsl protease ATP-binding subunit HslU
Core gene family 97	AE007869.2_46	Chr I	circular	C58	+	46716	47681	hypothetical protein
Core gene family 98	AE007869.2_47	Chr I	circular	C58	+	47802	49970	Malate synthase G (EC 2.3.3.9)
Core gene family 99	AE007869.2_48	Chr I	circular	C58	-	50151	50864	L,D-transpeptidase
Core gene family 100	AE007869.2_49	Chr I	circular	C58	+	51048	51533	Transcription elongation factor
Core gene family 101	AE007869.2_52	Chr I	circular	C58	-	53592	56078	ATP-dependent helicase
Core gene family 102	AE007869.2_55	Chr I	circular	C58	+	63196	65004	ATP-dependent DNA helicase RecQ
Core gene family 103	AE007869.2_56	Chr I	circular	C58	-	65054	66286	Transcriptional regulator FrcR for fructose utilization, ROK family
Core gene family 104	AE007869.2_57	Chr I	circular	C58	+	66551	67573	Fructose ABC transporter, substrate-binding component FrcB
Core gene family 105	AE007869.2_58	Chr I	circular	C58	+	67774	68880	Fructose ABC transporter, permease component FrcC
Core gene family 106	AE007869.2_59	Chr I	circular	C58	+	68880	69662	Fructose ABC transporter, ATP-binding component FrcA
Core gene family 107	AE007869.2_60	Chr I	circular	C58	+	69659	70288	Uncharacterized sugar kinase
Core gene family 108	AE007869.2_61	Chr I	circular	C58	+	70953	71174	Glutaredoxin-like protein NrdH, required for reduction of Ribonucleotide reductase class Ib
Core gene family 109	AE007869.2_62	Chr I	circular	C58	+	71188	71586	Ribonucleotide reduction protein NrdI
Core gene family 110	AE007869.2_63	Chr I	circular	C58	+	71574	73760	Ribonucleotide reductase of class Ib (aerobic), alpha subunit (EC 1.17.4.1)
Core gene family 111	AE007869.2_64	Chr I	circular	C58	+	73777	74751	Ribonucleotide reductase of class Ib (aerobic), beta subunit (EC 1.17.4.1)
Core gene family 112	AE007869.2_65	Chr I	circular	C58	-	74781	76001	hypothetical protein
Core gene family 113	AE007869.2_66	Chr I	circular	C58	+	76042	77172	DNA recombination and repair protein RecF
Core gene family 114	AE007869.2_67	Chr I	circular	C58	+	77195	77956	Molybdopterin-synthase adenylyltransferase (EC 2.7.7.80)
Core gene family 115	AE007869.2_68	Chr I	circular	C58	+	77960	78436	Acetyltransferase, GNAT family
Core gene family 116	AE007869.2_69	Chr I	circular	C58	-	78443	79132	hypothetical protein
Core gene family 117	AE007869.2_70	Chr I	circular	C58	-	79181	80185	Glyoxylate reductase (EC 1.1.1.79) @ Glyoxylate reductase (EC 1.1.1.26) @ Hydroxypyruvate reductase (EC 1.1.1.81)
Core gene family 118	AE007869.2_71	Chr I	circular	C58	+	80360	80899	hypothetical protein
Core gene family 119	AE007869.2_72	Chr I	circular	C58	-	80892	81884	Fructokinase (EC 2.7.1.4)
Core gene family 120	AE007869.2_73	Chr I	circular	C58	+	82362	83306	Auxin efflux carrier family protein
Core gene family 121	AE007869.2_74	Chr I	circular	C58	-	83313	84329	16S rRNA (guanine(1207)-N(2))-methyltransferase (EC 2.1.1.172)
Core gene family 122	AE007869.2_75	Chr I	circular	C58	-	84465	86606	Polyribonucleotide nucleotidyltransferase (EC 2.7.7.8)
Core gene family 123	AE007869.2_77	Chr I	circular	C58	-	86872	87141	SSU ribosomal protein S15p (S13e)
Core gene family 124	AE007869.2_78	Chr I	circular	C58	-	87307	88254	tRNA pseudouridine(55) synthase (EC 5.4.99.25)
Core gene family 125	AE007869.2_79	Chr I	circular	C58	-	88258	88674	Ribosome-binding factor A
Core gene family 126	AE007869.2_80	Chr I	circular	C58	-	88750	91491	Translation initiation factor 2
Core gene family 127	AE007869.2_81	Chr I	circular	C58	-	91594	92295	COG2740: Predicted nucleic-acid-binding protein implicated in transcription termination / Ribosomal protein L7Ae family protein YlxQ
Core gene family 128	AE007869.2_82	Chr I	circular	C58	-	92292	93908	Transcription termination protein NusA
Core gene family 129	AE007869.2_83	Chr I	circular	C58	-	93972	94568	Bacterial ribosome SSU maturation protein RimP
Core gene family 130	AE007869.2_84	Chr I	circular	C58	+	94857	96485	Uncharacterized MFS-type transporter
Core gene family 131	AE007869.2_85	Chr I	circular	C58	-	96508	97773	Membrane-bound lytic murein transglycosylase B
Core gene family 132	AE007869.2_86	Chr I	circular	C58	-	97808	98413	Recombination protein RecR
Core gene family 133	AE007869.2_87	Chr I	circular	C58	+	98451	99086	hypothetical protein
Core gene family 134	AE007869.2_88	Chr I	circular	C58	-	99146	99469	Nucleoid-associated protein YaaK
Core gene family 135	AE007869.2_89	Chr I	circular	C58	-	99494	101368	DNA polymerase III subunits gamma and tau (EC 2.7.7.7)
Core gene family 136	AE007869.2_90	Chr I	circular	C58	+	101634	102038	Diadenosine tetraphosphate (Ap4A) hydrolase and other HIT family hydrolases
Core gene family 137	AE007869.2_91	Chr I	circular	C58	+	102038	103000	NADH pyrophosphatase (EC 3.6.1.22), decaps 5'-NAD modified RNA
Core gene family 138	AE007869.2_92	Chr I	circular	C58	-	103016	103879	Prephenate dehydratase (EC 4.2.1.51)
Core gene family 139	AE007869.2_93	Chr I	circular	C58	-	103891	104646	3-deoxy-manno-octulosonate cytidylyltransferase (EC 2.7.7.38)
Core gene family 140	AE007869.2_94	Chr I	circular	C58	+	104797	105375	membrane c-type cytochrome cy
Core gene family 141	AE007869.2_95	Chr I	circular	C58	-	105470	106195	Undecaprenyl-phosphate galactosephosphotransferase (EC 2.7.8.6)
Core gene family 142	AE007869.2_96	Chr I	circular	C58	-	106484	108778	Multimodular transpeptidase-transglycosylase (EC 2.4.1.129) (EC 3.4.-.-)
Core gene family 143	AE007869.2_97	Chr I	circular	C58	-	108895	109299	tRNA proofreading protein STM4549
Core gene family 144	AE007869.2_98	Chr I	circular	C58	-	109648	109761	hypothetical protein
Core gene family 145	AE007869.2_99	Chr I	circular	C58	+	109823	110032	Cold shock protein of CSP family
Core gene family 146	AE007869.2_101	Chr I	circular	C58	-	110444	111835	M20 Dipeptidases
Core gene family 147	AE007869.2_102	Chr I	circular	C58	-	112000	112434	Transcriptional regulator, MarR family
Core gene family 148	AE007869.2_104	Chr I	circular	C58	+	113217	116222	DNA polymerase I (EC 2.7.7.7)
Core gene family 149	AE007869.2_105	Chr I	circular	C58	+	116299	117018	hypothetical protein
Core gene family 150	AE007869.2_106	Chr I	circular	C58	+	117212	117397	LSU ribosomal protein L32p @ LSU ribosomal protein L32p, zinc-independent
Core gene family 151	AE007869.2_107	Chr I	circular	C58	+	117560	119386	Two-component system sensor histidine kinase
Core gene family 152	AE007869.2_108	Chr I	circular	C58	+	119383	120729	Two-component transcriptional response regulator, LuxR family
Core gene family 153	AE007869.2_109	Chr I	circular	C58	+	120929	121912	Tripartite tricarboxylate transporter TctC family
Core gene family 154	AE007869.2_110	Chr I	circular	C58	+	122012	122473	Tripartite tricarboxylate transporter TctB family
Core gene family 155	AE007869.2_111	Chr I	circular	C58	+	122483	123988	Tripartite tricarboxylate transporter TctA family
Core gene family 156	AE007869.2_112	Chr I	circular	C58	+	124081	124347	Protein SlyX
Core gene family 157	AE007869.2_113	Chr I	circular	C58	+	124361	124912	hypothetical protein
Core gene family 158	AE007869.2_114	Chr I	circular	C58	-	124981	126114	Chaperone protein DnaJ
Core gene family 159	AE007869.2_115	Chr I	circular	C58	-	126205	128106	Chaperone protein DnaK
Core gene family 160	AE007869.2_117	Chr I	circular	C58	+	128724	129041	hypothetical protein
Core gene family 161	AE007869.2_118	Chr I	circular	C58	+	129114	129764	Peptide-methionine (S)-S-oxide reductase MsrA (EC 1.8.4.11)
Core gene family 162	AE007869.2_119	Chr I	circular	C58	+	129978	130970	ABC transporter, substrate-binding protein (cluster 11, riboflavin/purine nucleoside/unknown)
Core gene family 163	AE007869.2_120	Chr I	circular	C58	+	131053	132558	Predicted nucleoside ABC transporter, ATP-binding component
Core gene family 164	AE007869.2_121	Chr I	circular	C58	+	132566	133669	Predicted nucleoside ABC transporter, permease 1 component
Core gene family 165	AE007869.2_122	Chr I	circular	C58	+	133676	134647	Predicted nucleoside ABC transporter, permease 2 component
Core gene family 166	AE007869.2_124	Chr I	circular	C58	+	135056	135856	Purine nucleoside phosphorylase (EC 2.4.2.1)
Core gene family 167	AE007869.2_125	Chr I	circular	C58	+	135859	136632	Deoxyribose-phosphate aldolase (EC 4.1.2.4)
Core gene family 168	AE007869.2_126	Chr I	circular	C58	+	136629	137945	Thymidine phosphorylase (EC 2.4.2.4)
Core gene family 169	AE007869.2_127	Chr I	circular	C58	-	137938	138459	FIG00984531: hypothetical protein
Core gene family 170	AE007869.2_128	Chr I	circular	C58	-	138594	139223	Uracil phosphoribosyltransferase (EC 2.4.2.9)
Core gene family 171	AE007869.2_129	Chr I	circular	C58	-	139319	140296	Adenosine deaminase (EC 3.5.4.4)
Core gene family 172	AE007869.2_130	Chr I	circular	C58	-	140293	141513	Phosphopentomutase (EC 5.4.2.7)
Core gene family 173	AE007869.2_131	Chr I	circular	C58	-	141629	142459	Cytochrome oxidase biogenesis protein Surf1, facilitates heme A insertion
Core gene family 174	AE007869.2_132	Chr I	circular	C58	-	142569	142961	Cytochrome O ubiquinol oxidase subunit IV (EC 1.10.3.-)
Core gene family 175	AE007869.2_133	Chr I	circular	C58	-	142961	143587	Cytochrome O ubiquinol oxidase subunit III (EC 1.10.3.-)
Core gene family 176	AE007869.2_134	Chr I	circular	C58	-	143594	145597	Cytochrome O ubiquinol oxidase subunit I (EC 1.10.3.-)
Core gene family 177	AE007869.2_135	Chr I	circular	C58	-	145674	146747	Cytochrome O ubiquinol oxidase subunit II (EC 1.10.3.-)
Core gene family 178	AE007869.2_136	Chr I	circular	C58	+	147053	148375	Uncharacterized MFS-type transporter
Core gene family 179	AE007869.2_138	Chr I	circular	C58	+	148781	154285	Glutamate synthase [NADPH] large chain (EC 1.4.1.13)
Core gene family 180	AE007869.2_139	Chr I	circular	C58	+	154282	156051	Sulfite reductase [NADPH] flavoprotein alpha-component (EC 1.8.1.2)
Core gene family 181	AE007869.2_140	Chr I	circular	C58	-	156090	156680	Mll5590 protein
Core gene family 182	AE007869.2_141	Chr I	circular	C58	-	156680	157276	hypothetical protein
Core gene family 183	AE007869.2_142	Chr I	circular	C58	-	157461	158267	Enoyl-[acyl-carrier-protein] reductase [NADH] (EC 1.3.1.9)
Core gene family 184	AE007869.2_143	Chr I	circular	C58	-	158274	159497	3-oxoacyl-[acyl-carrier-protein] synthase, KASI (EC 2.3.1.41)
Core gene family 185	AE007869.2_144	Chr I	circular	C58	-	159573	160088	3-hydroxyacyl-[acyl-carrier-protein] dehydratase, FabA form (EC 4.2.1.59) @ Trans-2-decenoyl-[acyl-carrier-protein] isomerase (EC 5.3.3.14)
Core gene family 186	AE007869.2_145	Chr I	circular	C58	+	160406	160825	Iron-responsive regulator Irr
Core gene family 187	AE007869.2_146	Chr I	circular	C58	-	160901	161539	UPF0126 inner membrane protein CC_3680
Core gene family 188	AE007869.2_147	Chr I	circular	C58	+	161618	162136	hypothetical protein
Core gene family 189	AE007869.2_148	Chr I	circular	C58	-	162149	162859	hypothetical protein
Core gene family 190	AE007869.2_150	Chr I	circular	C58	+	163066	164007	Histidine ABC transporter, substrate-binding protein
Core gene family 191	AE007869.2_151	Chr I	circular	C58	+	164146	164919	Histidine ABC transporter, permease protein
Core gene family 192	AE007869.2_152	Chr I	circular	C58	+	164919	165704	Histidine ABC transporter, ATP-binding protein
Core gene family 193	AE007869.2_153	Chr I	circular	C58	+	165739	166476	Transcriptional regulator, GntR family
Core gene family 194	AE007869.2_154	Chr I	circular	C58	+	166670	167764	TonB-ExbBD energy transducing system, ExbB subunit
Core gene family 195	AE007869.2_155	Chr I	circular	C58	+	167771	168274	TonB-ExbBD energy transducing system, ExbD subunit
Core gene family 196	AE007869.2_156	Chr I	circular	C58	+	168271	169194	putative TonB-dependent receptor
Core gene family 197	AE007869.2_157	Chr I	circular	C58	+	169337	170326	Ureidoglycolate dehydrogenase (EC 1.1.1.154)
Core gene family 198	AE007869.2_158	Chr I	circular	C58	-	170547	170792	Transcriptional regulator
Core gene family 199	AE007869.2_159	Chr I	circular	C58	-	171256	172296	Transcriptional regulator, AraC family
Core gene family 200	AE007869.2_160	Chr I	circular	C58	-	172384	172983	Ribose 1,5-bisphosphate phosphokinase PhnN (EC 2.7.4.23)
Core gene family 201	AE007869.2_161	Chr I	circular	C58	-	172980	174116	Alpha-D-ribose 1-methylphosphonate 5-triphosphate diphosphatase (EC 3.6.1.63)
Core gene family 202	AE007869.2_162	Chr I	circular	C58	-	174113	174802	Uncharacterized protein Atu0170, clustered with phosphonate utilization
Core gene family 203	AE007869.2_163	Chr I	circular	C58	-	175086	176435	Phosphonate ABC transporter permease protein PhnE1 (TC 3.A.1.9.1)
Core gene family 204	AE007869.2_164	Chr I	circular	C58	-	176435	177421	Phosphonate ABC transporter permease protein PhnE2 (TC 3.A.1.9.1)
Core gene family 205	AE007869.2_165	Chr I	circular	C58	-	177492	178397	Phosphonate ABC transporter substrate-binding protein PhnD (TC 3.A.1.9.1)
Core gene family 206	AE007869.2_166	Chr I	circular	C58	-	178483	179343	Phosphonate ABC transporter ATP-binding protein PhnC (TC 3.A.1.9.1)
Core gene family 207	AE007869.2_167	Chr I	circular	C58	-	179560	180177	Phosphonate utilization associated acetyltransferase
Core gene family 208	AE007869.2_168	Chr I	circular	C58	-	180174	180881	Alpha-D-ribose 1-methylphosphonate 5-triphosphate synthase subunit PhnL (EC 2.7.8.37)
Core gene family 209	AE007869.2_169	Chr I	circular	C58	-	180949	181725	Phosphonates utilization ATP-binding protein PhnK
Core gene family 210	AE007869.2_170	Chr I	circular	C58	-	181722	182624	Alpha-D-ribose 1-methylphosphonate 5-phosphate C-P lyase (EC 4.7.1.1)
Core gene family 211	AE007869.2_171	Chr I	circular	C58	+	182661	182756	hypothetical protein
Core gene family 212	AE007869.2_172	Chr I	circular	C58	-	182758	183867	Alpha-D-ribose 1-methylphosphonate 5-triphosphate synthase subunit PhnI (EC 2.7.8.37)
Core gene family 213	AE007869.2_173	Chr I	circular	C58	-	183869	184477	Alpha-D-ribose 1-methylphosphonate 5-triphosphate synthase subunit PhnH (EC 2.7.8.37)
Core gene family 214	AE007869.2_174	Chr I	circular	C58	-	184477	184938	Alpha-D-ribose 1-methylphosphonate 5-triphosphate synthase subunit PhnG (EC 2.7.8.37)
Core gene family 215	AE007869.2_175	Chr I	circular	C58	+	185021	185758	Transcriptional regulator PhnF
Core gene family 216	AE007869.2_176	Chr I	circular	C58	-	185768	186595	4-hydroxy-tetrahydrodipicolinate reductase (EC 1.17.1.8)
Core gene family 217	AE007869.2_177	Chr I	circular	C58	-	186737	187759	Glucokinase (EC 2.7.1.2)
Core gene family 218	AE007869.2_178	Chr I	circular	C58	-	187787	188170	Methylglyoxal synthase (EC 4.2.3.3)
Core gene family 219	AE007869.2_179	Chr I	circular	C58	-	188270	189325	Penicillin-insensitive murein endopeptidase
Core gene family 220	AE007869.2_180	Chr I	circular	C58	+	189528	191372	ABC transporter, substrate-binding protein (cluster 5, nickel/peptides/opines)
Core gene family 221	AE007869.2_181	Chr I	circular	C58	+	191514	192608	ABC transporter, permease protein 1 (cluster 5, nickel/peptides/opines)
Core gene family 222	AE007869.2_182	Chr I	circular	C58	+	192608	193753	ABC transporter, permease protein 2 (cluster 5, nickel/peptides/opines)
Core gene family 223	AE007869.2_183	Chr I	circular	C58	+	193759	195399	ABC transporter, ATP-binding protein (cluster 5, nickel/peptides/opines) / ABC transporter, ATP-binding protein (cluster 5, nickel/peptides/opines)
Core gene family 224	AE007869.2_184	Chr I	circular	C58	+	196118	196747	D-amino acid dehydrogenase (EC 1.4.99.6)
Core gene family 225	AE007869.2_185	Chr I	circular	C58	+	196923	198281	glutamine synthetase family protein
Core gene family 226	AE007869.2_186	Chr I	circular	C58	+	198283	199584	Gamma-glutamyl-putrescine oxidase (EC1.4.3.-)
Core gene family 227	AE007869.2_187	Chr I	circular	C58	-	199684	200193	Gluconokinase (EC 2.7.1.12)
Core gene family 228	AE007869.2_188	Chr I	circular	C58	-	200281	201021	Osmoprotectant ABC transporter inner membrane protein YehW
Core gene family 229	AE007869.2_189	Chr I	circular	C58	-	201018	201956	Osmoprotectant ABC transporter ATP-binding subunit YehX
Core gene family 230	AE007869.2_190	Chr I	circular	C58	-	201953	203119	Osmoprotectant ABC transporter permease protein YehY
Core gene family 231	AE007869.2_191	Chr I	circular	C58	-	203203	204114	Osmoprotectant ABC transporter binding protein YehZ
Core gene family 232	AE007869.2_192	Chr I	circular	C58	-	204265	205350	Bll1341 protein
Core gene family 233	AE007869.2_193	Chr I	circular	C58	-	205480	205950	Iron-responsive repressor RirA
Core gene family 234	AE007869.2_194	Chr I	circular	C58	+	206124	207173	Ferric iron ABC transporter, iron-binding protein
Core gene family 235	AE007869.2_197	Chr I	circular	C58	-	209585	211081	Methylmalonate-semialdehyde dehydrogenase (EC 1.2.1.27)
Core gene family 236	AE007869.2_198	Chr I	circular	C58	+	211280	211570	Flavoredoxin
Core gene family 237	AE007869.2_199	Chr I	circular	C58	+	211567	212448	Transcriptional regulator, LysR family
Core gene family 238	AE007869.2_200	Chr I	circular	C58	+	212565	213491	Permease of the drug/metabolite transporter (DMT) superfamily
Core gene family 239	AE007869.2_201	Chr I	circular	C58	-	213497	213766	hypothetical protein
Core gene family 240	AE007869.2_202	Chr I	circular	C58	+	213782	214888	Integral membrane protein
Core gene family 241	AE007869.2_203	Chr I	circular	C58	+	215253	215597	Transcriptional regulator, MarR family
Core gene family 242	AE007869.2_204	Chr I	circular	C58	+	215616	216467	NLP/P60 family lipoprotein SMc02827
Core gene family 243	AE007869.2_205	Chr I	circular	C58	+	216563	216922	hypothetical protein
Core gene family 244	AE007869.2_206	Chr I	circular	C58	+	217114	218418	Nicotinate phosphoribosyltransferase (EC 6.3.4.21)
Core gene family 245	AE007869.2_207	Chr I	circular	C58	-	218477	219871	Peptidase B (EC 3.4.11.23)
Core gene family 246	AE007869.2_208	Chr I	circular	C58	+	220014	220838	Flp pilus assembly protein TadD, contains TPR repeat
Core gene family 247	AE007869.2_209	Chr I	circular	C58	-	220902	221888	Type II/IV secretion system protein TadC, associated with Flp pilus assembly
Core gene family 248	AE007869.2_210	Chr I	circular	C58	-	221898	222902	Flp pilus assembly protein TadB
Core gene family 249	AE007869.2_211	Chr I	circular	C58	-	222917	224392	Type II/IV secretion system ATP hydrolase TadA/VirB11/CpaF, TadA subfamily
Core gene family 250	AE007869.2_212	Chr I	circular	C58	-	224426	225709	Type II/IV secretion system ATPase TadZ/CpaE, associated with Flp pilus assembly
Core gene family 251	AE007869.2_213	Chr I	circular	C58	-	225744	226436	Flp pilus assembly protein CpaD
Core gene family 252	AE007869.2_214	Chr I	circular	C58	-	226493	228076	Type II/IV secretion system secretin RcpA/CpaC, associated with Flp pilus assembly
Core gene family 253	AE007869.2_215	Chr I	circular	C58	-	228073	228879	Flp pilus assembly protein RcpC/CpaB
Core gene family 254	AE007869.2_216	Chr I	circular	C58	-	229013	229525	Type IV prepilin peptidase TadV/CpaA
Core gene family 255	AE007869.2_217	Chr I	circular	C58	-	229627	229818	Flp pilus assembly protein, pilin Flp
Core gene family 256	AE007869.2_218	Chr I	circular	C58	+	230235	230645	Similar to secretin RcpA/CpaC, associated with Flp pilus assembly
Core gene family 257	AE007869.2_219	Chr I	circular	C58	-	231038	231343	SelT/selW/selH selenoprotein domain
Core gene family 258	AE007869.2_220	Chr I	circular	C58	+	231481	231930	hypothetical protein
Core gene family 259	AE007869.2_221	Chr I	circular	C58	+	232067	232765	Glutamine amidotransferase, class I
Core gene family 260	AE007869.2_222	Chr I	circular	C58	+	232853	233041	UPF0339 protein YegP.N
Core gene family 261	AE007869.2_223	Chr I	circular	C58	+	233308	234321	Lyzozyme M1 (1,4-beta-N-acetylmuramidase) (EC 3.2.1.17)
Core gene family 262	AE007869.2_224	Chr I	circular	C58	-	234325	235200	Permease of the drug/metabolite transporter (DMT) superfamily
Core gene family 263	AE007869.2_225	Chr I	circular	C58	+	235311	236705	DNA-binding transcriptional regulator, MocR family / aminotransferase domain
Core gene family 264	AE007869.2_226	Chr I	circular	C58	+	236801	237118	hypothetical protein
Core gene family 265	AE007869.2_227	Chr I	circular	C58	-	237190	237648	Rrf2 family transcriptional regulator, group III
Core gene family 266	AE007869.2_228	Chr I	circular	C58	+	237803	238696	Thioredoxin reductase (EC 1.8.1.9)
Core gene family 267	AE007869.2_229	Chr I	circular	C58	-	238693	239469	Transcriptional regulator, AraC family
Core gene family 268	AE007869.2_230	Chr I	circular	C58	+	239564	239971	Mlr5159 protein
Core gene family 269	AE007869.2_231	Chr I	circular	C58	-	240039	241865	Translation elongation factor LepA
Core gene family 270	AE007869.2_232	Chr I	circular	C58	-	241938	242807	Carbon-nitrogen hydrolase
Core gene family 271	AE007869.2_233	Chr I	circular	C58	-	242804	243415	hypothetical protein
Core gene family 272	AE007869.2_234	Chr I	circular	C58	+	243482	243883	Isopropylmalate/homocitrate/citramalate synthases
Core gene family 273	AE007869.2_235	Chr I	circular	C58	+	243980	244561	Transcriptional regulator, Xre-family with cupin domain
Core gene family 274	AE007869.2_236	Chr I	circular	C58	+	244579	245097	Acetyltransferase
Core gene family 275	AE007869.2_237	Chr I	circular	C58	-	245112	246185	Probable lipoprotein signal peptide
Core gene family 276	AE007869.2_238	Chr I	circular	C58	+	246329	247420	Transcriptional regulator, AraC family
Core gene family 277	AE007869.2_239	Chr I	circular	C58	-	247424	248527	TRAP transporter solute receptor, unknown substrate 6
Core gene family 278	AE007869.2_240	Chr I	circular	C58	-	248655	249128	hypothetical protein
Core gene family 279	AE007869.2_241	Chr I	circular	C58	+	249269	250252	Hypothetical transmembrane iron-regulated protein
Core gene family 280	AE007869.2_242	Chr I	circular	C58	-	250317	250931	COGs COG3672
Core gene family 281	AE007869.2_243	Chr I	circular	C58	-	251051	251839	2-hydroxymuconic semialdehyde hydrolase (EC 3.7.1.9)
Core gene family 282	AE007869.2_244	Chr I	circular	C58	+	252141	252563	Translation initiation factor 3
Core gene family 283	AE007869.2_245	Chr I	circular	C58	+	252753	252956	LSU ribosomal protein L35p
Core gene family 284	AE007869.2_246	Chr I	circular	C58	+	252997	253401	LSU ribosomal protein L20p
Core gene family 285	AE007869.2_247	Chr I	circular	C58	+	253566	254444	hypothetical protein
Core gene family 286	AE007869.2_248	Chr I	circular	C58	+	254437	255519	Phenylalanyl-tRNA synthetase alpha chain (EC 6.1.1.20)
Core gene family 287	AE007869.2_249	Chr I	circular	C58	+	255544	257967	Phenylalanyl-tRNA synthetase beta chain (EC 6.1.1.20)
Core gene family 288	AE007869.2_250	Chr I	circular	C58	-	258027	259028	Oxidoreductase, aldo/keto reductase family
Core gene family 289	AE007869.2_251	Chr I	circular	C58	+	259145	260035	Transcriptional regulator, LysR family
Core gene family 290	AE007869.2_252	Chr I	circular	C58	-	260036	260479	Acetyltransferase
Core gene family 291	AE007869.2_253	Chr I	circular	C58	-	260481	261431	Aldo/keto reductase, SCO4109 family
Core gene family 292	AE007869.2_254	Chr I	circular	C58	-	261540	262523	Transcriptional regulator, AraC family
Core gene family 293	AE007869.2_255	Chr I	circular	C58	-	262523	263116	Hydrolase, HAD superfamily
Core gene family 294	AE007869.2_256	Chr I	circular	C58	+	263264	264247	Oxidoreductase, Gfo/Idh/MocA family
Core gene family 295	AE007869.2_257	Chr I	circular	C58	-	264244	264597	hypothetical protein
Core gene family 296	AE007869.2_258	Chr I	circular	C58	-	264609	264851	hypothetical protein
Core gene family 297	AE007869.2_259	Chr I	circular	C58	+	265041	266639	Exodeoxyribonuclease VII large subunit (EC 3.1.11.6)
Core gene family 298	AE007869.2_260	Chr I	circular	C58	-	266640	267842	Gluconate dehydratase (EC 4.2.1.39)
Core gene family 299	AE007869.2_261	Chr I	circular	C58	-	267893	268600	Transcriptional regulator, GntR family
Core gene family 300	AE007869.2_262	Chr I	circular	C58	-	268711	269196	Transcriptional regulator, MarR family
Core gene family 301	AE007869.2_264	Chr I	circular	C58	-	270165	271403	Aminopeptidase S (Leu, Val, Phe, Tyr preference) (EC 3.4.11.24)
Core gene family 302	AE007869.2_265	Chr I	circular	C58	-	271492	271968	Cys-tRNA(Pro) deacylase YbaK
Core gene family 303	AE007869.2_266	Chr I	circular	C58	-	271981	272328	FIG138056: a glutathione-dependent thiol reductase
Core gene family 304	AE007869.2_267	Chr I	circular	C58	+	272562	272729	hypothetical protein
Core gene family 305	AE007869.2_268	Chr I	circular	C58	-	272904	273620	hypothetical protein
Core gene family 306	AE007869.2_269	Chr I	circular	C58	+	273790	274368	Transcriptional regulator, AcrR family
Core gene family 307	AE007869.2_270	Chr I	circular	C58	+	274510	274998	hypothetical protein
Core gene family 308	AE007869.2_271	Chr I	circular	C58	-	275073	276650	GMP synthase [glutamine-hydrolyzing], amidotransferase subunit (EC 6.3.5.2) / GMP synthase [glutamine-hydrolyzing], ATP pyrophosphatase subunit (EC 6.3.5.2)
Core gene family 309	AE007869.2_272	Chr I	circular	C58	-	276734	277372	5'-methylthioadenosine nucleosidase (EC 3.2.2.16) @ S-adenosylhomocysteine nucleosidase (EC 3.2.2.9)
Core gene family 310	AE007869.2_273	Chr I	circular	C58	-	277369	277818	Thioesterase
Core gene family 311	AE007869.2_274	Chr I	circular	C58	-	277897	278349	Tryptophan-rich sensory protein
Core gene family 312	AE007869.2_275	Chr I	circular	C58	-	278400	279494	hypothetical protein
Core gene family 313	AE007869.2_276	Chr I	circular	C58	-	279498	280619	Iron-regulated protein A precursor
Core gene family 314	AE007869.2_277	Chr I	circular	C58	-	280619	282142	Probable thiol oxidoreductase with 2 cytochrome c heme-binding sites
Core gene family 315	AE007869.2_278	Chr I	circular	C58	-	282202	283479	Iron-regulated protein A precursor
Core gene family 316	AE007869.2_279	Chr I	circular	C58	-	283635	284924	16S ribosomal RNA m(5)C 967 methyltransferase
Core gene family 317	AE007869.2_280	Chr I	circular	C58	-	284986	285354	Rare lipoprotein A
Core gene family 318	AE007869.2_281	Chr I	circular	C58	-	285781	286653	Nucleoside-diphosphate-sugar epimerases
Core gene family 319	AE007869.2_282	Chr I	circular	C58	-	286657	287637	Epoxyqueuosine reductase (EC 1.17.99.6) QueG
Core gene family 320	AE007869.2_283	Chr I	circular	C58	-	287938	288630	Glutathione S-transferase family protein
Core gene family 321	AE007869.2_284	Chr I	circular	C58	+	288790	289596	Undecaprenyl-diphosphatase (EC 3.6.1.27)
Core gene family 322	AE007869.2_285	Chr I	circular	C58	-	289677	289832	hypothetical protein
Core gene family 323	AE007869.2_286	Chr I	circular	C58	-	290155	291135	NADH-ubiquinone oxidoreductase 39 KD subunit (EC 1.6.5.3)
Core gene family 324	AE007869.2_287	Chr I	circular	C58	-	291257	291544	hypothetical protein
Core gene family 325	AE007869.2_288	Chr I	circular	C58	-	291565	292272	Orotidine 5'-phosphate decarboxylase (EC 4.1.1.23)
Core gene family 326	AE007869.2_289	Chr I	circular	C58	-	292277	292873	Mlr7505 protein
Core gene family 327	AE007869.2_290	Chr I	circular	C58	-	292970	293563	Phosphatidylethanolamine N-methyltransferase (EC 2.1.1.17) @ Phosphatidyl-N-methylethanolamine N-methyltransferase (EC 2.1.1.71) @ Phosphatidyl-N-dimethylethanolamine N-methyltransferase
Core gene family 328	AE007869.2_292	Chr I	circular	C58	-	293757	294875	DNA polymerase III beta subunit (EC 2.7.7.7)
Core gene family 329	AE007869.2_293	Chr I	circular	C58	+	295140	296081	16S rRNA (cytidine(1402)-2'-O)-methyltransferase (EC 2.1.1.198)
Core gene family 330	AE007869.2_294	Chr I	circular	C58	+	296071	296439	UPF0102 protein YraN
Core gene family 331	AE007869.2_295	Chr I	circular	C58	+	296456	297016	Nodulation protein L (EC 2.3.1.-)
Core gene family 332	AE007869.2_296	Chr I	circular	C58	+	297125	298423	Glycerol-3-phosphate ABC transporter, substrate-binding protein UgpB
Core gene family 333	AE007869.2_297	Chr I	circular	C58	+	298507	299475	Glycerol-3-phosphate ABC transporter, permease protein UgpA (TC 3.A.1.1.3)
Core gene family 334	AE007869.2_298	Chr I	circular	C58	+	299487	300329	Glycerol-3-phosphate ABC transporter, permease protein UgpE (TC 3.A.1.1.3)
Core gene family 335	AE007869.2_300	Chr I	circular	C58	+	301550	302062	hypothetical protein
Core gene family 336	AE007869.2_301	Chr I	circular	C58	+	302305	303264	Glutathione synthetase (EC 6.3.2.3)
Core gene family 337	AE007869.2_302	Chr I	circular	C58	+	303448	304980	AAA+ ATPase superfamily protein YifB/ComM, associated with DNA recombination
Core gene family 338	AE007869.2_303	Chr I	circular	C58	-	305093	306061	Cysteine synthase (EC 2.5.1.47)
Core gene family 339	AE007869.2_304	Chr I	circular	C58	-	306202	306819	Mll4618 protein
Core gene family 340	AE007869.2_305	Chr I	circular	C58	-	306897	307367	Deoxyuridine 5'-triphosphate nucleotidohydrolase (EC 3.6.1.23)
Core gene family 341	AE007869.2_306	Chr I	circular	C58	+	307457	309040	Peptide chain release factor 3
Core gene family 342	AE007869.2_307	Chr I	circular	C58	+	309110	310315	Phosphopantothenoylcysteine decarboxylase (EC 4.1.1.36) / Phosphopantothenoylcysteine synthetase (EC 6.3.2.5)
Core gene family 343	AE007869.2_308	Chr I	circular	C58	+	310312	310686	Mll3428 protein
Core gene family 344	AE007869.2_309	Chr I	circular	C58	-	310694	311608	Fatty acid hydroxylase family (carotene hydroxylase/sterol desaturase)
Core gene family 345	AE007869.2_310	Chr I	circular	C58	-	312080	313654	Ubiquinone biosynthesis regulatory protein kinase UbiB
Core gene family 346	AE007869.2_311	Chr I	circular	C58	-	313691	314467	2-methoxy-6-polyprenyl-1,4-benzoquinol methylase (EC 2.1.1.201)
Core gene family 347	AE007869.2_313	Chr I	circular	C58	+	315554	316315	Enoyl-CoA hydratase (EC 4.2.1.17) => degradation of branched-chain amino acids and alpha-keto acids
Core gene family 348	AE007869.2_314	Chr I	circular	C58	+	316511	316777	SSU ribosomal protein S20p
Core gene family 349	AE007869.2_315	Chr I	circular	C58	+	317646	319109	Chromosomal replication initiator protein DnaA
Core gene family 350	AE007869.2_316	Chr I	circular	C58	-	319179	320378	Oxygen-independent coproporphyrinogen-III oxidase-like protein YggW
Core gene family 351	AE007869.2_317	Chr I	circular	C58	-	320384	321028	Nucleoside 5-triphosphatase RdgB (dHAPTP, dITP, XTP-specific) (EC 3.6.1.66)
Core gene family 352	AE007869.2_318	Chr I	circular	C58	-	321046	321762	Ribonuclease PH (EC 2.7.7.56)
Core gene family 353	AE007869.2_319	Chr I	circular	C58	+	321899	322990	Heat-inducible transcription repressor HrcA
Core gene family 354	AE007869.2_320	Chr I	circular	C58	+	323105	323740	Heat shock protein GrpE
Core gene family 355	AE007869.2_321	Chr I	circular	C58	-	323822	324283	PTS IIA-like nitrogen-regulatory protein PtsN
Core gene family 356	AE007869.2_322	Chr I	circular	C58	-	324366	324938	Ribosome hibernation promoting factor Hpf
Core gene family 357	AE007869.2_323	Chr I	circular	C58	-	325172	326716	RNA polymerase sigma-54 factor RpoN
Core gene family 358	AE007869.2_324	Chr I	circular	C58	-	326869	327678	Lipopolysaccharide ABC transporter, ATP-binding protein LptB
Core gene family 359	AE007869.2_325	Chr I	circular	C58	-	327688	328251	Lipopolysaccharide export system protein LptA
Core gene family 360	AE007869.2_326	Chr I	circular	C58	-	328265	328930	Lipopolysaccharide export system protein LptC
Core gene family 361	AE007869.2_327	Chr I	circular	C58	+	329164	330117	Protease IV
Core gene family 362	AE007869.2_328	Chr I	circular	C58	+	330144	330446	Integration host factor beta subunit
Core gene family 363	AE007869.2_329	Chr I	circular	C58	+	330513	330854	Uncharacterized MFS-type transporter
Core gene family 364	AE007869.2_330	Chr I	circular	C58	+	330948	332081	SAM-dependent methyltransferase
Core gene family 365	AE007869.2_331	Chr I	circular	C58	+	332078	332938	RNA methyltransferase Atu0341
Core gene family 366	AE007869.2_332	Chr I	circular	C58	+	332938	333426	Lipoprotein signal peptidase (EC 3.4.23.36)
Core gene family 367	AE007869.2_333	Chr I	circular	C58	+	333482	335722	hypothetical protein
Core gene family 368	AE007869.2_334	Chr I	circular	C58	+	335817	336698	Mlr3216 protein
Core gene family 369	AE007869.2_335	Chr I	circular	C58	+	336826	339540	DNA mismatch repair protein MutS
Core gene family 370	AE007869.2_336	Chr I	circular	C58	+	339637	342465	[Protein-PII] uridylyltransferase (EC 2.7.7.59) / [Protein-PII]-UMP uridylyl-removing enzyme
Core gene family 371	AE007869.2_337	Chr I	circular	C58	+	342473	344062	Peptidoglycan lipid II flippase MurJ
Core gene family 372	AE007869.2_338	Chr I	circular	C58	+	344062	344466	Glyoxalase family protein
Core gene family 373	AE007869.2_339	Chr I	circular	C58	+	344570	345634	Tryptophanyl-tRNA synthetase (EC 6.1.1.2)
Core gene family 374	AE007869.2_340	Chr I	circular	C58	+	345749	346240	Universal stress protein UspA and related nucleotide-binding proteins
Core gene family 375	AE007869.2_341	Chr I	circular	C58	+	346383	346946	NifU protein
Core gene family 376	AE007869.2_342	Chr I	circular	C58	+	346963	347631	tRNA threonylcarbamoyladenosine biosynthesis protein TsaB
Core gene family 377	AE007869.2_343	Chr I	circular	C58	+	347675	348169	Ribosomal-protein-S18p-alanine acetyltransferase (EC 2.3.1.128)
Core gene family 378	AE007869.2_344	Chr I	circular	C58	+	348239	348667	Manganese uptake regulation protein MUR
Core gene family 379	AE007869.2_345	Chr I	circular	C58	+	348698	349492	Acyl-CoA:1-acyl-sn-glycerol-3-phosphate acyltransferase (EC 2.3.1.51)
Core gene family 380	AE007869.2_346	Chr I	circular	C58	+	349643	351046	tRNA-i(6)A37 methylthiotransferase (EC 2.8.4.3)
Core gene family 381	AE007869.2_347	Chr I	circular	C58	+	351066	352142	Phosphate starvation-inducible protein PhoH, predicted ATPase
Core gene family 382	AE007869.2_348	Chr I	circular	C58	+	352153	352659	Metal-dependent hydrolase YbeY, involved in rRNA and/or ribosome maturation and assembly
Core gene family 383	AE007869.2_349	Chr I	circular	C58	+	352675	353817	Magnesium and cobalt efflux protein CorC
Core gene family 384	AE007869.2_350	Chr I	circular	C58	+	354024	355613	Apolipoprotein N-acyltransferase / Copper homeostasis protein CutE
Core gene family 385	AE007869.2_351	Chr I	circular	C58	+	355747	356166	Transcriptional regulator, Xre family
Core gene family 386	AE007869.2_352	Chr I	circular	C58	+	356353	357615	S-adenosylmethionine synthetase (EC 2.5.1.6)
Core gene family 387	AE007869.2_353	Chr I	circular	C58	+	357787	358485	tRNA (guanine(46)-N(7))-methyltransferase (EC 2.1.1.33)
Core gene family 388	AE007869.2_354	Chr I	circular	C58	-	358549	359448	Ribokinase (EC 2.7.1.15)
Core gene family 389	AE007869.2_355	Chr I	circular	C58	-	359503	360696	DNA recombination protein RmuC
Core gene family 390	AE007869.2_356	Chr I	circular	C58	+	360846	361358	Peptide deformylase (EC 3.5.1.88)
Core gene family 391	AE007869.2_357	Chr I	circular	C58	+	361403	362338	Methionyl-tRNA formyltransferase (EC 2.1.2.9)
Core gene family 392	AE007869.2_358	Chr I	circular	C58	+	362338	363138	tRNA pseudouridine(38-40) synthase (EC 5.4.99.12)
Core gene family 393	AE007869.2_359	Chr I	circular	C58	-	363158	363754	putative membrane protein
Core gene family 394	AE007869.2_360	Chr I	circular	C58	-	363738	364934	N-succinyl-L,L-diaminopimelate desuccinylase (EC 3.5.1.18)
Core gene family 395	AE007869.2_361	Chr I	circular	C58	-	364949	365803	2,3,4,5-tetrahydropyridine-2,6-dicarboxylate N-succinyltransferase (EC 2.3.1.117)
Core gene family 396	AE007869.2_362	Chr I	circular	C58	+	365946	366806	hypothetical protein
Core gene family 397	AE007869.2_364	Chr I	circular	C58	+	366973	369300	Methyl-accepting chemotaxis protein
Core gene family 398	AE007869.2_365	Chr I	circular	C58	-	369370	370314	Pyrimidine-specific ribonucleoside hydrolase RihB (EC 3.2.2.8)
Core gene family 399	AE007869.2_367	Chr I	circular	C58	+	370520	370945	Small heat shock protein
Core gene family 400	AE007869.2_368	Chr I	circular	C58	+	371002	371259	hypothetical protein
Core gene family 401	AE007869.2_369	Chr I	circular	C58	-	371302	371892	hypothetical protein
Core gene family 402	AE007869.2_370	Chr I	circular	C58	-	372000	372713	Pyridoxal-5'-phosphate phosphatase (EC 3.1.3.74), Alphaproteobacterial type
Core gene family 403	AE007869.2_371	Chr I	circular	C58	+	372820	373737	hypothetical protein
Core gene family 404	AE007869.2_372	Chr I	circular	C58	-	373783	374667	N-acetylglutamate kinase (EC 2.7.2.8)
Core gene family 405	AE007869.2_373	Chr I	circular	C58	+	375023	375400	hypothetical protein
Core gene family 406	AE007869.2_374	Chr I	circular	C58	-	375413	376066	GTP-binding protein EngB
Core gene family 407	AE007869.2_375	Chr I	circular	C58	-	376063	377862	Inner membrane protein translocase and chaperone YidC, long form
Core gene family 408	AE007869.2_376	Chr I	circular	C58	-	377862	378245	Ribonuclease P protein component (EC 3.1.26.5)
Core gene family 409	AE007869.2_377	Chr I	circular	C58	+	378771	380819	Methyl-accepting chemotaxis protein
Core gene family 410	AE007869.2_378	Chr I	circular	C58	+	381014	382489	Two-component system sensor histidine kinase
Core gene family 411	AE007869.2_379	Chr I	circular	C58	+	382964	383776	Ubiquinone/menaquinone biosynthesis methyltransferase
Core gene family 412	AE007869.2_381	Chr I	circular	C58	+	383994	385139	Glycerol-3-phosphate ABC transporter, ATP-binding protein UgpC (TC 3.A.1.1.3)
Core gene family 413	AE007869.2_382	Chr I	circular	C58	+	385136	386062	ABC transporter, permease protein 1 (cluster 1, maltose/g3p/polyamine/iron)
Core gene family 414	AE007869.2_383	Chr I	circular	C58	+	386062	386883	Glycerol-3-phosphate ABC transporter, permease protein UgpE (TC 3.A.1.1.3)
Core gene family 415	AE007869.2_384	Chr I	circular	C58	+	386926	388218	Glycerol-3-phosphate ABC transporter, substrate-binding protein UgpB
Core gene family 416	AE007869.2_385	Chr I	circular	C58	+	388283	389083	3',5'-cyclic-nucleotide phosphodiesterase (EC 3.1.4.17)
Core gene family 417	AE007869.2_386	Chr I	circular	C58	+	389381	390877	Acetyl-CoA hydrolase/transferase family protein
Core gene family 418	AE007869.2_387	Chr I	circular	C58	+	391047	392369	putative lipoprotein
Core gene family 419	AE007869.2_388	Chr I	circular	C58	+	392498	393535	4-hydroxyproline epimerase (EC 5.1.1.8)
Core gene family 420	AE007869.2_389	Chr I	circular	C58	+	393648	394685	Dihydroorotase (EC 3.5.2.3)
Core gene family 421	AE007869.2_390	Chr I	circular	C58	+	394837	395535	Orotate phosphoribosyltransferase (EC 2.4.2.10)
Core gene family 422	AE007869.2_391	Chr I	circular	C58	+	395635	396561	Fructokinase (EC 2.7.1.4)
Core gene family 423	AE007869.2_392	Chr I	circular	C58	+	396686	397651	hypothetical protein
Core gene family 424	AE007869.2_393	Chr I	circular	C58	+	397648	398376	Mll2788 protein
Core gene family 425	AE007869.2_394	Chr I	circular	C58	-	398432	400057	Glucose-6-phosphate isomerase (EC 5.3.1.9)
Core gene family 426	AE007869.2_395	Chr I	circular	C58	-	400188	401900	Long-chain-fatty-acid--CoA ligase (EC 6.2.1.3)
Core gene family 427	AE007869.2_396	Chr I	circular	C58	+	402258	403307	Ferric iron ABC transporter, ATP-binding protein
Core gene family 428	AE007869.2_397	Chr I	circular	C58	+	403461	404477	Ferric iron ABC transporter, iron-binding protein
Core gene family 429	AE007869.2_398	Chr I	circular	C58	+	404550	406226	Ferric iron ABC transporter, permease protein
Core gene family 430	AE007869.2_399	Chr I	circular	C58	+	406424	408595	Ferrichrome-iron receptor
Core gene family 431	AE007869.2_400	Chr I	circular	C58	+	408705	409586	Transcriptional regulator, AraC family
Core gene family 432	AE007869.2_401	Chr I	circular	C58	+	409716	410108	hypothetical protein
Core gene family 433	AE007869.2_402	Chr I	circular	C58	-	410201	410443	hypothetical protein
Core gene family 434	AE007869.2_404	Chr I	circular	C58	-	410761	410919	UPF0057 membrane protein YqaE
Core gene family 435	AE007869.2_405	Chr I	circular	C58	-	411286	412248	putative oxidoreductase, nitronate monooxygenase family
Core gene family 436	AE007869.2_406	Chr I	circular	C58	+	412503	413651	Possible regulatory protein BirS
Core gene family 437	AE007869.2_407	Chr I	circular	C58	-	413701	414582	Polyphosphate kinase 2 (EC 2.7.4.1)
Core gene family 438	AE007869.2_408	Chr I	circular	C58	-	414631	414756	hypothetical protein
Core gene family 439	AE007869.2_409	Chr I	circular	C58	+	414814	416082	Phosphate regulon sensor protein PhoR (SphS) (EC 2.7.13.3)
Core gene family 440	AE007869.2_410	Chr I	circular	C58	+	416278	417312	Phosphate ABC transporter, substrate-binding protein PstS (TC 3.A.1.7.1)
Core gene family 441	AE007869.2_411	Chr I	circular	C58	+	417601	419085	Phosphate ABC transporter, permease protein PstC (TC 3.A.1.7.1)
Core gene family 442	AE007869.2_412	Chr I	circular	C58	+	419082	420404	Phosphate ABC transporter, permease protein PstA (TC 3.A.1.7.1)
Core gene family 443	AE007869.2_413	Chr I	circular	C58	+	420419	421234	Phosphate ABC transporter, ATP-binding protein PstB (TC 3.A.1.7.1)
Core gene family 444	AE007869.2_414	Chr I	circular	C58	+	421331	422056	Phosphate transport system regulatory protein PhoU
Core gene family 445	AE007869.2_415	Chr I	circular	C58	+	422089	422772	Phosphate regulon transcriptional regulatory protein PhoB (SphR)
Core gene family 446	AE007869.2_416	Chr I	circular	C58	-	423064	423597	GcrA cell cycle regulator
Core gene family 447	AE007869.2_418	Chr I	circular	C58	+	424029	425228	N-acetylornithine aminotransferase (EC 2.6.1.11)
Core gene family 448	AE007869.2_419	Chr I	circular	C58	+	425285	426202	Ornithine carbamoyltransferase (EC 2.1.3.3)
Core gene family 449	AE007869.2_421	Chr I	circular	C58	+	426439	427428	33 kDa chaperonin HslO
Core gene family 450	AE007869.2_422	Chr I	circular	C58	-	427501	427893	ApaG protein
Core gene family 451	AE007869.2_423	Chr I	circular	C58	-	428128	429312	O-acetylhomoserine sulfhydrylase (EC 2.5.1.49) @ O-succinylhomoserine sulfhydrylase (EC 2.5.1.48)
Core gene family 452	AE007869.2_424	Chr I	circular	C58	+	429508	430620	Deoxycytidine triphosphate deaminase (EC 3.5.4.13)
Core gene family 453	AE007869.2_471	Chr I	circular	C58	+	461200	461757	Mlr4813 protein
Core gene family 454	AE007869.2_472	Chr I	circular	C58	-	461846	462634	Gll1766 protein
Core gene family 455	AE007869.2_473	Chr I	circular	C58	+	462831	463382	RNA polymerase ECF-type sigma factor
Core gene family 456	AE007869.2_474	Chr I	circular	C58	+	463379	464083	hypothetical protein
Core gene family 457	AE007869.2_475	Chr I	circular	C58	+	464352	465077	Aquaporin Z
Core gene family 458	AE007869.2_476	Chr I	circular	C58	+	465130	465423	hypothetical protein
Core gene family 459	AE007869.2_477	Chr I	circular	C58	-	465635	467572	Glycosyl transferase, group 2 family
Core gene family 460	AE007869.2_478	Chr I	circular	C58	+	467742	468503	ABC-type amino acid transport/signal transduction system, periplasmic component/domain
Core gene family 461	AE007869.2_479	Chr I	circular	C58	-	468531	469835	Cell-surface polysaccharide exporter protein, PST family
Core gene family 462	AE007869.2_480	Chr I	circular	C58	+	470111	471406	Exopolysaccharide production protein
Core gene family 463	AE007869.2_481	Chr I	circular	C58	+	471433	472185	Polysaccharide deacetylase
Core gene family 464	AE007869.2_482	Chr I	circular	C58	-	472247	472897	Phage repressor
Core gene family 465	AE007869.2_483	Chr I	circular	C58	-	473010	473660	Proline sensor-regulator PrlR
Core gene family 466	AE007869.2_484	Chr I	circular	C58	+	473913	474266	FIG005495: hypothetical protein
Core gene family 467	AE007869.2_485	Chr I	circular	C58	+	474266	475357	Dihydroorotate dehydrogenase (quinone) (EC 1.3.5.2)
Core gene family 468	AE007869.2_486	Chr I	circular	C58	-	475394	475891	hypothetical protein
Core gene family 469	AE007869.2_487	Chr I	circular	C58	-	475893	476159	FIG00450046: hypothetical protein
Core gene family 470	AE007869.2_488	Chr I	circular	C58	+	476329	477270	SAM-dependent methyltransferase
Core gene family 471	AE007869.2_489	Chr I	circular	C58	+	477379	478017	Uncharacterized UPF0750 membrane protein
Core gene family 472	AE007869.2_490	Chr I	circular	C58	+	478100	478741	Uncharacterized UPF0750 membrane protein
Core gene family 473	AE007869.2_491	Chr I	circular	C58	-	478768	479229	4-carboxymuconolactone decarboxylase domain/alkylhydroperoxidase AhpD family core domain protein
Core gene family 474	AE007869.2_492	Chr I	circular	C58	-	479337	479840	Predicted transcriptional regulator of 4-carboxymuconolactone decarboxylase, Rrf2 family
Core gene family 475	AE007869.2_493	Chr I	circular	C58	+	479887	482478	ATP-dependent, 3'-5' DNA helicase with strand annealing activity
Core gene family 476	AE007869.2_494	Chr I	circular	C58	+	482513	483241	FIG006285: ICC-like protein phosphoesterase
Core gene family 477	AE007869.2_495	Chr I	circular	C58	-	483264	483701	Universal stress protein family
Core gene family 478	AE007869.2_496	Chr I	circular	C58	-	483859	484686	Transmembrane protein co-occuring with sulfite exporter TauE/SafE
Core gene family 479	AE007869.2_497	Chr I	circular	C58	-	484683	485609	Sulfite exporter TauE/SafE
Core gene family 480	AE007869.2_498	Chr I	circular	C58	-	485874	489620	TPR repeat, SEL1 subfamily
Core gene family 481	AE007869.2_499	Chr I	circular	C58	+	489997	491793	3-methylmercaptopropionyl-CoA dehydrogenase (DmdC)
Core gene family 482	AE007869.2_500	Chr I	circular	C58	+	491832	493040	3-ketoacyl-CoA thiolase (EC 2.3.1.16) @ Acetyl-CoA acetyltransferase (EC 2.3.1.9)
Core gene family 483	AE007869.2_501	Chr I	circular	C58	+	493225	495441	Enoyl-CoA hydratase [isoleucine degradation] (EC 4.2.1.17) / 3-hydroxyacyl-CoA dehydrogenase (EC 1.1.1.35) / 3-hydroxybutyryl-CoA epimerase (EC 5.1.2.3)
Core gene family 484	AE007869.2_502	Chr I	circular	C58	+	495598	496029	hypothetical protein
Core gene family 485	AE007869.2_504	Chr I	circular	C58	-	497142	497486	Na(+) H(+) antiporter subunit G
Core gene family 486	AE007869.2_505	Chr I	circular	C58	-	497483	497764	Na(+) H(+) antiporter subunit F
Core gene family 487	AE007869.2_507	Chr I	circular	C58	-	498246	499892	Na(+) H(+) antiporter subunit D
Core gene family 488	AE007869.2_508	Chr I	circular	C58	-	499889	500224	Na(+) H(+) antiporter subunit C
Core gene family 489	AE007869.2_509	Chr I	circular	C58	-	500224	503142	Na(+) H(+) antiporter subunit A / Na(+) H(+) antiporter subunit B
Core gene family 490	AE007869.2_510	Chr I	circular	C58	-	503248	503634	hypothetical protein
Core gene family 491	AE007869.2_512	Chr I	circular	C58	+	504192	505736	Methyl-accepting chemotaxis protein
Core gene family 492	AE007869.2_513	Chr I	circular	C58	+	505736	506035	CheX protein
Core gene family 493	AE007869.2_514	Chr I	circular	C58	+	506032	506397	Chemotaxis regulator - transmits chemoreceptor signals to flagellar motor components CheY
Core gene family 494	AE007869.2_515	Chr I	circular	C58	+	506414	508687	Signal transduction histidine kinase CheA
Core gene family 495	AE007869.2_516	Chr I	circular	C58	+	508701	509609	Chemotaxis protein methyltransferase CheR (EC 2.1.1.80)
Core gene family 496	AE007869.2_517	Chr I	circular	C58	+	509606	510661	Chemotaxis response regulator protein-glutamate methylesterase CheB (EC 3.1.1.61)
Core gene family 497	AE007869.2_518	Chr I	circular	C58	+	510661	511050	Chemotaxis regulator - transmits chemoreceptor signals to flagellar motor components CheY
Core gene family 498	AE007869.2_519	Chr I	circular	C58	+	511047	511592	Chemotaxis protein CheD
Core gene family 499	AE007869.2_520	Chr I	circular	C58	+	511607	511990	hypothetical protein
Core gene family 500	AE007869.2_521	Chr I	circular	C58	+	512117	513799	Flagellar M-ring protein FliF
Core gene family 501	AE007869.2_522	Chr I	circular	C58	+	514170	514901	putative GerE/LuxR family transcriptional regulator
Core gene family 502	AE007869.2_524	Chr I	circular	C58	+	515805	517652	Methyl-accepting chemotaxis protein
Core gene family 503	AE007869.2_525	Chr I	circular	C58	-	517707	521216	Na+/proline symporter / Sensor histidine kinase PrlS
Core gene family 504	AE007869.2_527	Chr I	circular	C58	+	521539	521967	Large-conductance mechanosensitive channel
Core gene family 505	AE007869.2_528	Chr I	circular	C58	+	522122	523288	Aminotransferase, class I and II
Core gene family 506	AE007869.2_529	Chr I	circular	C58	+	523619	524650	UDP-glucose 4-epimerase (EC 5.1.3.2)
Core gene family 507	AE007869.2_530	Chr I	circular	C58	-	524663	525499	hypothetical protein
Core gene family 508	AE007869.2_531	Chr I	circular	C58	-	525650	525877	DNA gyrase inhibitor YacG
Core gene family 509	AE007869.2_532	Chr I	circular	C58	-	525882	526505	Septum formation protein Maf
Core gene family 510	AE007869.2_533	Chr I	circular	C58	-	526539	526838	Translation initiation factor 1
Core gene family 511	AE007869.2_534	Chr I	circular	C58	-	526902	527390	low molecular weight phosphatase supefamily protein in cluster with UPF0262
Core gene family 512	AE007869.2_535	Chr I	circular	C58	-	527393	527866	Uncharacterized protein family UPF0262
Core gene family 513	AE007869.2_536	Chr I	circular	C58	-	527870	529168	Histidinol dehydrogenase (EC 1.1.1.23)
Core gene family 514	AE007869.2_537	Chr I	circular	C58	-	529302	529742	Hypothetical protein DUF2948
Core gene family 515	AE007869.2_538	Chr I	circular	C58	-	529856	531148	UDP-N-acetylglucosamine 1-carboxyvinyltransferase (EC 2.5.1.7)
Core gene family 516	AE007869.2_539	Chr I	circular	C58	-	531251	531517	hypothetical protein
Core gene family 517	AE007869.2_540	Chr I	circular	C58	-	531936	532877	Flagellin protein FlaA
Core gene family 518	AE007869.2_541	Chr I	circular	C58	-	533119	534081	Flagellin protein FlaA
Core gene family 519	AE007869.2_542	Chr I	circular	C58	-	534488	535408	Flagellin protein FlaA
Core gene family 520	AE007869.2_543	Chr I	circular	C58	-	535780	536517	Flagellar biosynthesis protein FliP
Core gene family 521	AE007869.2_544	Chr I	circular	C58	-	536514	537014	Flagellar basal body-associated protein FliL
Core gene family 522	AE007869.2_545	Chr I	circular	C58	-	537041	537760	Flagellar L-ring protein FlgH
Core gene family 523	AE007869.2_546	Chr I	circular	C58	-	537757	538293	Flagellar motility protein MotE, a chaperone for MotC folding
Core gene family 524	AE007869.2_547	Chr I	circular	C58	-	538290	539411	Flagellar P-ring protein FlgI
Core gene family 525	AE007869.2_548	Chr I	circular	C58	-	539408	539896	Flagellar basal-body P-ring formation protein FlgA
Core gene family 526	AE007869.2_549	Chr I	circular	C58	-	539917	540705	Flagellar basal-body rod protein FlgG
Core gene family 527	AE007869.2_550	Chr I	circular	C58	-	540724	541062	Flagellar hook-basal body complex protein FliE
Core gene family 528	AE007869.2_551	Chr I	circular	C58	-	541059	541478	Flagellar basal-body rod protein FlgC
Core gene family 529	AE007869.2_552	Chr I	circular	C58	-	541482	541874	Flagellar basal-body rod protein FlgB
Core gene family 530	AE007869.2_553	Chr I	circular	C58	-	542045	542608	Uncharacterized protein Atu0556 in flagellar synthesis cluster
Core gene family 531	AE007869.2_554	Chr I	circular	C58	-	542613	544034	Flagellum-specific ATP synthase FliI
Core gene family 532	AE007869.2_555	Chr I	circular	C58	-	544046	544780	Flagellar basal-body rod protein FlgF
Core gene family 533	AE007869.2_556	Chr I	circular	C58	-	544782	545561	Flagellar basal-body rod protein FlgF
Core gene family 534	AE007869.2_557	Chr I	circular	C58	+	545748	546620	Flagellar motor rotation protein MotA
Core gene family 535	AE007869.2_558	Chr I	circular	C58	+	546623	547582	Flagellar motor switch protein FliM
Core gene family 536	AE007869.2_559	Chr I	circular	C58	+	547646	548185	Flagellar motor switch protein FliN
Core gene family 537	AE007869.2_560	Chr I	circular	C58	+	548213	549256	Flagellar motor switch protein FliG
Core gene family 538	AE007869.2_561	Chr I	circular	C58	+	549382	550464	Flagellar biosynthesis protein FlhB
Core gene family 539	AE007869.2_562	Chr I	circular	C58	+	550470	550907	hypothetical protein
Core gene family 540	AE007869.2_563	Chr I	circular	C58	+	551215	552507	Flagellin protein FlaA
Core gene family 541	AE007869.2_564	Chr I	circular	C58	+	552787	553443	FIG00450700: hypothetical protein
Core gene family 542	AE007869.2_565	Chr I	circular	C58	+	553440	554741	Flagellar motor rotation protein MotB
Core gene family 543	AE007869.2_566	Chr I	circular	C58	+	554738	556018	Chemotaxis protein motC
Core gene family 544	AE007869.2_567	Chr I	circular	C58	+	556015	557364	Flagellar hook-length control protein FliK
Core gene family 545	AE007869.2_568	Chr I	circular	C58	+	557348	557878	Soluble lytic murein transglycosylase and related regulatory proteins (some contain LysM/invasin domains)
Core gene family 546	AE007869.2_569	Chr I	circular	C58	+	558161	558832	Transcriptional regulator FtcR
Core gene family 547	AE007869.2_570	Chr I	circular	C58	+	558938	560215	Flagellar hook protein FlgE
Core gene family 548	AE007869.2_571	Chr I	circular	C58	+	560238	561716	Flagellar hook-associated protein FlgK
Core gene family 549	AE007869.2_572	Chr I	circular	C58	+	561720	562823	Flagellar hook-associated protein FlgL
Core gene family 550	AE007869.2_573	Chr I	circular	C58	+	562858	563202	Flagellar synthesis regulatory protein FlaF
Core gene family 551	AE007869.2_574	Chr I	circular	C58	+	563199	563648	Flagellum biosynthesis repressor protein FlbT
Core gene family 552	AE007869.2_575	Chr I	circular	C58	+	563639	564112	Flagellar basal-body rod modification protein FlgD
Core gene family 553	AE007869.2_576	Chr I	circular	C58	+	564158	564424	Flagellar biosynthesis protein FliQ
Core gene family 554	AE007869.2_577	Chr I	circular	C58	+	564582	566669	Flagellar biosynthesis protein FlhA
Core gene family 555	AE007869.2_578	Chr I	circular	C58	+	566666	567421	Flagellar biosynthesis protein FliR
Core gene family 556	AE007869.2_579	Chr I	circular	C58	+	567437	567856	hypothetical protein
Core gene family 557	AE007869.2_580	Chr I	circular	C58	+	567969	568526	Flagellar protein FlgJ [peptidoglycan hydrolase]
Core gene family 558	AE007869.2_581	Chr I	circular	C58	+	568529	568924	Mlr2965 protein
Core gene family 559	AE007869.2_582	Chr I	circular	C58	+	568924	569457	Type I restriction-modification system methyltransferase subunit
Core gene family 560	AE007869.2_583	Chr I	circular	C58	+	569641	570315	N-acetylmannosaminyltransferase (EC 2.4.1.187)
Core gene family 561	AE007869.2_584	Chr I	circular	C58	+	570443	572206	hypothetical protein
Core gene family 562	AE007869.2_585	Chr I	circular	C58	+	572284	573183	Methenyltetrahydrofolate cyclohydrolase (EC 3.5.4.9) / Methylenetetrahydrofolate dehydrogenase (NADP+) (EC 1.5.1.5)
Core gene family 563	AE007869.2_586	Chr I	circular	C58	-	573201	574244	Transcriptional regulator AglR, LacI family
Core gene family 564	AE007869.2_587	Chr I	circular	C58	+	574504	575865	alpha-glucoside ABC transporter, substrate-binding protein AglE
Core gene family 565	AE007869.2_588	Chr I	circular	C58	+	576021	577034	alpha-glucoside ABC transporter, permease protein AglF
Core gene family 566	AE007869.2_589	Chr I	circular	C58	+	577036	578196	alpha-glucoside ABC transporter, permease protein AglG
Core gene family 567	AE007869.2_590	Chr I	circular	C58	+	578204	579889	Maltodextrin glucosidase (EC 3.2.1.20)
Core gene family 568	AE007869.2_592	Chr I	circular	C58	+	581233	581589	FIG00984583: hypothetical protein
Core gene family 569	AE007869.2_593	Chr I	circular	C58	-	581615	582976	hypothetical protein
Core gene family 570	AE007869.2_595	Chr I	circular	C58	-	583195	585015	Phosphogluconate dehydratase (EC 4.2.1.12)
Core gene family 571	AE007869.2_596	Chr I	circular	C58	-	585140	585838	6-phosphogluconolactonase (EC 3.1.1.31), eukaryotic type
Core gene family 572	AE007869.2_597	Chr I	circular	C58	-	585849	587324	Glucose-6-phosphate 1-dehydrogenase (EC 1.1.1.49)
Core gene family 573	AE007869.2_598	Chr I	circular	C58	-	587461	588747	Oxidoreductase
Core gene family 574	AE007869.2_599	Chr I	circular	C58	-	588760	590199	glutamine synthetase family protein
Core gene family 575	AE007869.2_600	Chr I	circular	C58	+	590323	591507	Uncharacterized protein YhiN
Core gene family 576	AE007869.2_601	Chr I	circular	C58	-	591618	591965	hypothetical protein
Core gene family 577	AE007869.2_602	Chr I	circular	C58	+	592053	592925	Transcriptional regulator, LysR family
Core gene family 578	AE007869.2_603	Chr I	circular	C58	-	592941	593198	hypothetical protein
Core gene family 579	AE007869.2_604	Chr I	circular	C58	-	593283	594572	Isocitrate lyase (EC 4.1.3.1)
Core gene family 580	AE007869.2_605	Chr I	circular	C58	+	594823	596238	Transcriptional regulator
Core gene family 581	AE007869.2_606	Chr I	circular	C58	+	596390	597487	Putrescine ABC transporter putrescine-binding protein PotF (TC 3.A.1.11.2)
Core gene family 582	AE007869.2_607	Chr I	circular	C58	+	597569	598726	Putrescine transport ATP-binding protein PotG (TC 3.A.1.11.2)
Core gene family 583	AE007869.2_608	Chr I	circular	C58	+	598738	599646	Putrescine transport system permease protein PotH (TC 3.A.1.11.2)
Core gene family 584	AE007869.2_609	Chr I	circular	C58	+	599651	600463	Putrescine transport system permease protein PotI (TC 3.A.1.11.2)
Core gene family 585	AE007869.2_610	Chr I	circular	C58	-	600771	602435	Ferric iron ABC transporter, permease protein
Core gene family 586	AE007869.2_611	Chr I	circular	C58	-	602711	606538	Cell-division control histidine kinase PdhS
Core gene family 587	AE007869.2_612	Chr I	circular	C58	+	607390	608841	Exopolyphosphatase (EC 3.6.1.11)
Core gene family 588	AE007869.2_613	Chr I	circular	C58	+	608838	609578	23S rRNA (uridine(2552)-2'-O)-methyltransferase (EC 2.1.1.166)
Core gene family 589	AE007869.2_614	Chr I	circular	C58	-	609579	610976	Uncharacterized MFS-type transporter
Core gene family 590	AE007869.2_615	Chr I	circular	C58	+	611186	612187	MBL-fold metallo-hydrolase superfamily
Core gene family 591	AE007869.2_616	Chr I	circular	C58	+	612367	613872	Inosine-5'-monophosphate dehydrogenase (EC 1.1.1.205) / CBS domain
Core gene family 592	AE007869.2_617	Chr I	circular	C58	+	613968	614387	FIG00984518: hypothetical protein
Core gene family 593	AE007869.2_618	Chr I	circular	C58	+	614537	615565	Alcohol dehydrogenase (EC 1.1.1.1)
Core gene family 594	AE007869.2_619	Chr I	circular	C58	+	615684	616559	Dienelactone hydrolase family protein
Core gene family 595	AE007869.2_620	Chr I	circular	C58	-	616678	618033	Sensor histidine kinase precursor
Core gene family 596	AE007869.2_621	Chr I	circular	C58	-	618020	618697	Two-component transcriptional response regulator, LuxR family
Core gene family 597	AE007869.2_622	Chr I	circular	C58	+	618896	619165	hypothetical protein
Core gene family 598	AE007869.2_623	Chr I	circular	C58	-	619257	619826	Molybdenum cofactor biosynthesis protein MoaB
Core gene family 599	AE007869.2_624	Chr I	circular	C58	-	619823	620722	4-diphosphocytidyl-2-C-methyl-D-erythritol kinase (EC 2.7.1.148)
Core gene family 600	AE007869.2_625	Chr I	circular	C58	-	620729	622621	TPR domain protein
Core gene family 601	AE007869.2_626	Chr I	circular	C58	-	622765	623781	Decaprenyl diphosphate synthase (EC 2.5.1.91)
Core gene family 602	AE007869.2_627	Chr I	circular	C58	+	623892	624122	hypothetical protein
Core gene family 603	AE007869.2_628	Chr I	circular	C58	+	624129	624929	tRNA(1)(Val) (adenine(37)-N(6))-methyltransferase (EC 2.1.1.223)
Core gene family 604	AE007869.2_629	Chr I	circular	C58	+	625021	625887	Protease sohB
Core gene family 605	AE007869.2_630	Chr I	circular	C58	+	625908	626102	Uncharacterized protein SMc00856
Core gene family 606	AE007869.2_631	Chr I	circular	C58	+	626212	627165	Glycyl-tRNA synthetase alpha chain (EC 6.1.1.14)
Core gene family 607	AE007869.2_632	Chr I	circular	C58	+	627275	627580	hypothetical protein
Core gene family 608	AE007869.2_633	Chr I	circular	C58	+	627774	628325	LemA protein
Core gene family 609	AE007869.2_634	Chr I	circular	C58	+	628400	629677	3-phosphoshikimate 1-carboxyvinyltransferase (EC 2.5.1.19)
Core gene family 610	AE007869.2_635	Chr I	circular	C58	+	629700	631637	Putative membrane protein precursor
Core gene family 611	AE007869.2_636	Chr I	circular	C58	+	631738	633891	Glycyl-tRNA synthetase beta chain (EC 6.1.1.14)
Core gene family 612	AE007869.2_637	Chr I	circular	C58	+	634124	634618	Uncharacterized protein YbbK
Core gene family 613	AE007869.2_638	Chr I	circular	C58	-	634672	636495	Methyl-accepting chemotaxis protein
Core gene family 614	AE007869.2_639	Chr I	circular	C58	-	636820	637329	hypothetical protein
Core gene family 615	AE007869.2_640	Chr I	circular	C58	-	637485	638756	Phosphoribosylamine--glycine ligase (EC 6.3.4.13)
Core gene family 616	AE007869.2_641	Chr I	circular	C58	+	638958	641282	Transcription accessory protein (S1 RNA-binding domain)
Core gene family 617	AE007869.2_642	Chr I	circular	C58	+	641451	642707	Cyclopropane-fatty-acyl-phospholipid synthase (EC 2.1.1.79)
Core gene family 618	AE007869.2_643	Chr I	circular	C58	+	642839	643660	Mlr8248 protein
Core gene family 619	AE007869.2_644	Chr I	circular	C58	+	643780	644733	4-hydroxybenzoate polyprenyltransferase (EC 2.5.1.39)
Core gene family 620	AE007869.2_645	Chr I	circular	C58	-	644810	645376	hypothetical protein
Core gene family 621	AE007869.2_646	Chr I	circular	C58	+	645744	648182	Protein with domain similar to flagellar basal-body rod protein FlgF
Core gene family 622	AE007869.2_647	Chr I	circular	C58	-	648223	649173	FIG049039: Transcriptional regulator, LysR family
Core gene family 623	AE007869.2_648	Chr I	circular	C58	+	649376	649669	hypothetical protein
Core gene family 624	AE007869.2_649	Chr I	circular	C58	-	649842	651215	Glutamate--cysteine ligase (EC 6.3.2.2)
Core gene family 625	AE007869.2_650	Chr I	circular	C58	-	651334	652071	16S rRNA (uracil(1498)-N(3))-methyltransferase (EC 2.1.1.193)
Core gene family 626	AE007869.2_651	Chr I	circular	C58	-	652090	653595	Probable low-affinity inorganic phosphate transporter
Core gene family 627	AE007869.2_652	Chr I	circular	C58	-	653758	654237	NUDIX hydrolase
Core gene family 628	AE007869.2_653	Chr I	circular	C58	-	654495	655241	Mannosylfructose-phosphate phosphatase mfppA
Core gene family 629	AE007869.2_654	Chr I	circular	C58	-	655238	656584	Mannosylfructose-phosphate synthase (EC 2.4.1.246)
Core gene family 630	AE007869.2_655	Chr I	circular	C58	-	656688	657461	Glycolate utilization operon transcriptional activator GlcC
Core gene family 631	AE007869.2_656	Chr I	circular	C58	+	657753	659027	Uncharacterized membrane-anchored protein
Core gene family 632	AE007869.2_657	Chr I	circular	C58	-	659193	660092	Transcriptional regulator, LysR family, in glycolate utilization operon
Core gene family 633	AE007869.2_658	Chr I	circular	C58	+	660204	661637	Glycolate dehydrogenase (EC 1.1.99.14), subunit GlcD
Core gene family 634	AE007869.2_661	Chr I	circular	C58	+	663091	664392	Glycolate dehydrogenase (EC 1.1.99.14), iron-sulfur subunit GlcF
Core gene family 635	AE007869.2_662	Chr I	circular	C58	-	664389	665048	hypothetical protein
Core gene family 636	AE007869.2_663	Chr I	circular	C58	-	665308	666084	L,D-transpeptidase
Core gene family 637	AE007869.2_665	Chr I	circular	C58	+	666323	666952	DNA-3-methyladenine glycosylase (EC 3.2.2.20)
Core gene family 638	AE007869.2_666	Chr I	circular	C58	+	666949	667392	hypothetical protein
Core gene family 639	AE007869.2_667	Chr I	circular	C58	-	667418	668461	Putative membrane protein YeiH
Core gene family 640	AE007869.2_668	Chr I	circular	C58	+	668543	669460	Transcriptional regulator YeiE, LysR family
Core gene family 641	AE007869.2_669	Chr I	circular	C58	-	669486	670250	hypothetical protein
Core gene family 642	AE007869.2_670	Chr I	circular	C58	-	670257	670526	mRNA interferase RelE
Core gene family 643	AE007869.2_671	Chr I	circular	C58	-	670510	670737	RelB/StbD replicon stabilization protein (antitoxin to RelE/StbE)
Core gene family 644	AE007869.2_672	Chr I	circular	C58	+	670894	672417	Histidyl-tRNA synthetase (EC 6.1.1.21)
Core gene family 645	AE007869.2_674	Chr I	circular	C58	+	672807	673934	ATP phosphoribosyltransferase regulatory subunit (EC 2.4.2.17)
Core gene family 646	AE007869.2_675	Chr I	circular	C58	+	673931	674623	ATP phosphoribosyltransferase (EC 2.4.2.17) => HisGs
Core gene family 647	AE007869.2_676	Chr I	circular	C58	-	674688	675134	putative membrane protein
Core gene family 648	AE007869.2_677	Chr I	circular	C58	-	675290	675730	hypothetical protein
Core gene family 649	AE007869.2_678	Chr I	circular	C58	-	676328	677962	Heat shock protein 60 kDa family chaperone GroEL
Core gene family 650	AE007869.2_679	Chr I	circular	C58	-	678038	678334	Heat shock protein 10 kDa family chaperone GroES
Core gene family 651	AE007869.2_680	Chr I	circular	C58	+	678704	679552	HAD superfamily protein involved in N-acetyl-glucosamine catabolism
Core gene family 652	AE007869.2_681	Chr I	circular	C58	+	679610	680590	FMN adenylyltransferase (EC 2.7.7.2) / Riboflavin kinase (EC 2.7.1.26)
Core gene family 653	AE007869.2_682	Chr I	circular	C58	+	680863	683766	Isoleucyl-tRNA synthetase (EC 6.1.1.5)
Core gene family 654	AE007869.2_683	Chr I	circular	C58	+	683909	684547	hypothetical protein
Core gene family 655	AE007869.2_684	Chr I	circular	C58	-	684602	685060	tRNA-specific adenosine-34 deaminase (EC 3.5.4.33)
Core gene family 656	AE007869.2_685	Chr I	circular	C58	+	685132	687141	LSU rRNA pseudouridine(2605) synthase (EC 5.4.99.22) / Transcription termination factor rho-like domain
Core gene family 657	AE007869.2_686	Chr I	circular	C58	+	687122	687679	16S rRNA (guanine(966)-N(2))-methyltransferase (EC 2.1.1.171)
Core gene family 658	AE007869.2_687	Chr I	circular	C58	+	687766	688692	Serine protease
Core gene family 659	AE007869.2_688	Chr I	circular	C58	-	688740	690572	Inner membrane protein, KefB/KefC family
Core gene family 660	AE007869.2_689	Chr I	circular	C58	+	690689	692035	TldE protein, part of TldE/TldD proteolytic complex
Core gene family 661	AE007869.2_690	Chr I	circular	C58	+	692129	692935	FIG043197: Inositol monophosphatase family protein
Core gene family 662	AE007869.2_691	Chr I	circular	C58	+	692997	693236	Uncharacterized protein, Bsl7517 homolog
Core gene family 663	AE007869.2_692	Chr I	circular	C58	+	693451	694773	3-deoxy-D-manno-octulosonic acid transferase (EC 2.4.99.12)(EC 2.4.99.13)
Core gene family 664	AE007869.2_693	Chr I	circular	C58	+	694767	695504	Hydrolase, haloacid dehalogenase-like family
Core gene family 665	AE007869.2_694	Chr I	circular	C58	+	695709	696755	Tetraacyldisaccharide 4'-kinase (EC 2.7.1.130)
Core gene family 666	AE007869.2_695	Chr I	circular	C58	-	696752	696985	Msl8272 protein
Core gene family 667	AE007869.2_697	Chr I	circular	C58	-	697138	698967	DNA mismatch repair protein MutL
Core gene family 668	AE007869.2_698	Chr I	circular	C58	+	699325	700986	Two-component system sensor histidine kinase
Core gene family 669	AE007869.2_699	Chr I	circular	C58	+	701073	702425	diguanylate cyclase/phosphodiesterase (GGDEF & EAL domains) with PAS/PAC sensor(s)
Core gene family 670	AE007869.2_700	Chr I	circular	C58	-	702702	703589	1,4-lactonase (EC 3.1.1.25)
Core gene family 671	AE007869.2_701	Chr I	circular	C58	-	703594	704223	2-dehydro-3-deoxyphosphogalactonate aldolase (EC 4.1.2.21)
Core gene family 672	AE007869.2_702	Chr I	circular	C58	-	704239	705153	2-dehydro-3-deoxygalactonokinase (EC 2.7.1.58)
Core gene family 673	AE007869.2_703	Chr I	circular	C58	-	705153	705935	Oxidoreductase, short-chain dehydrogenase/reductase family
Core gene family 674	AE007869.2_704	Chr I	circular	C58	+	706036	706875	D-galactonate regulator, IclR family
Core gene family 675	AE007869.2_705	Chr I	circular	C58	+	707086	707826	Acyl-homoserine lactone-binding transcriptional activator, LuxR family
Core gene family 676	AE007869.2_706	Chr I	circular	C58	+	707905	709128	Nitrate ABC transporter, substrate-binding protein
Core gene family 677	AE007869.2_707	Chr I	circular	C58	+	709245	710411	[4Fe-4S] cluster assembly scaffold protein Mrp (=ApbC)
Core gene family 678	AE007869.2_708	Chr I	circular	C58	+	710699	711727	Magnesium and cobalt transport protein CorA
Core gene family 679	AE007869.2_709	Chr I	circular	C58	+	711743	713662	Kup system potassium uptake protein
Core gene family 680	AE007869.2_710	Chr I	circular	C58	+	714041	715186	Cell wall hydrolyses involved in spore germination
Core gene family 681	AE007869.2_711	Chr I	circular	C58	+	715457	715822	ATP synthase protein I
Core gene family 682	AE007869.2_712	Chr I	circular	C58	+	715883	716632	ATP synthase F0 sector subunit a (EC 3.6.3.14)
Core gene family 683	AE007869.2_713	Chr I	circular	C58	+	716706	716933	ATP synthase F0 sector subunit c (EC 3.6.3.14)
Core gene family 684	AE007869.2_714	Chr I	circular	C58	+	717013	717654	ATP synthase F0 sector subunit b' (EC 3.6.3.14)
Core gene family 685	AE007869.2_715	Chr I	circular	C58	+	717656	718141	ATP synthase F0 sector subunit b (EC 3.6.3.14)
Core gene family 686	AE007869.2_719	Chr I	circular	C58	-	720729	721886	Radical SAM domain protein
Core gene family 687	AE007869.2_720	Chr I	circular	C58	+	722175	722693	FIG046685: Glycosyltransferase
Core gene family 688	AE007869.2_721	Chr I	circular	C58	-	722705	724141	D-2-hydroxyglutarate dehydrogenase (EC 1.1.99.2)
Core gene family 689	AE007869.2_722	Chr I	circular	C58	-	724192	725169	Threonylcarbamoyl-AMP synthase (EC 2.7.7.87) / SUA5 domain with internal deletion
Core gene family 690	AE007869.2_723	Chr I	circular	C58	-	725233	725841	hypothetical protein
Core gene family 691	AE007869.2_724	Chr I	circular	C58	+	726011	727417	Benzoate 1,2-dioxygenase (EC 1.14.12.10)
Core gene family 692	AE007869.2_725	Chr I	circular	C58	+	727425	728507	Flavodoxin reductases (ferredoxin-NADPH reductases) family 1
Core gene family 693	AE007869.2_726	Chr I	circular	C58	+	728682	729143	Immunoreactive 14 kDa protein BA14k
Core gene family 694	AE007869.2_727	Chr I	circular	C58	+	729366	729890	hypothetical protein
Core gene family 695	AE007869.2_728	Chr I	circular	C58	-	729951	730946	Magnesium and cobalt transport protein CorA
Core gene family 696	AE007869.2_729	Chr I	circular	C58	+	731156	732940	3-methylmercaptopropionyl-CoA dehydrogenase (DmdC)
Core gene family 697	AE007869.2_730	Chr I	circular	C58	+	732951	733709	Enoyl-CoA hydratase (EC 4.2.1.17)
Core gene family 698	AE007869.2_731	Chr I	circular	C58	+	733800	734114	hypothetical protein
Core gene family 699	AE007869.2_732	Chr I	circular	C58	-	734323	735573	RNA methyltransferase [EC:2.1.1.-]
Core gene family 700	AE007869.2_733	Chr I	circular	C58	-	735570	736322	RNA binding methyltransferase FtsJ like
Core gene family 701	AE007869.2_734	Chr I	circular	C58	+	736601	738622	Methyl-accepting chemotaxis protein
Core gene family 702	AE007869.2_735	Chr I	circular	C58	-	738692	739654	putative membrane protein
Core gene family 703	AE007869.2_736	Chr I	circular	C58	+	739774	740226	Transcriptional regulator, AsnC family
Core gene family 704	AE007869.2_737	Chr I	circular	C58	+	740265	740648	Mll2220 protein
Core gene family 705	AE007869.2_738	Chr I	circular	C58	+	740691	741062	Steroid delta-isomerase domain protein
Core gene family 706	AE007869.2_739	Chr I	circular	C58	-	741116	741424	hypothetical protein
Core gene family 707	AE007869.2_740	Chr I	circular	C58	-	741430	742224	Bll5781 protein
Core gene family 708	AE007869.2_741	Chr I	circular	C58	+	742332	742694	Bll1126 protein
Core gene family 709	AE007869.2_742	Chr I	circular	C58	-	742737	744647	1-deoxy-D-xylulose 5-phosphate synthase (EC 2.2.1.7)
Core gene family 710	AE007869.2_743	Chr I	circular	C58	-	744746	745669	Pirin
Core gene family 711	AE007869.2_744	Chr I	circular	C58	-	745930	746184	Exodeoxyribonuclease VII small subunit (EC 3.1.11.6)
Core gene family 712	AE007869.2_745	Chr I	circular	C58	-	746187	747122	Acetylspermidine deacetylase (EC 3.5.1.48); Deacetylases, including yeast histone deacetylase and acetoin utilization protein
Core gene family 713	AE007869.2_746	Chr I	circular	C58	-	747148	747711	Substrate-specific component BioY of biotin ECF transporter
Core gene family 714	AE007869.2_747	Chr I	circular	C58	-	747717	748349	Transmembrane component BioN of energizing module of biotin ECF transporter
Core gene family 715	AE007869.2_748	Chr I	circular	C58	-	748346	749026	ATPase component BioM of energizing module of biotin ECF transporter
Core gene family 716	AE007869.2_749	Chr I	circular	C58	+	749139	750335	hypothetical protein
Core gene family 717	AE007869.2_750	Chr I	circular	C58	-	750516	751616	3,4-dihydroxy-2-butanone 4-phosphate synthase (EC 4.1.99.12) / GTP cyclohydrolase II (EC 3.5.4.25)
Core gene family 718	AE007869.2_751	Chr I	circular	C58	-	751629	752726	Chorismate synthase (EC 4.2.3.5)
Core gene family 719	AE007869.2_753	Chr I	circular	C58	+	753122	753424	hypothetical protein
Core gene family 720	AE007869.2_754	Chr I	circular	C58	-	753588	754178	Phosphoglycerate mutase family (Rhiz)
Core gene family 721	AE007869.2_755	Chr I	circular	C58	-	754209	755027	Enoyl-[acyl-carrier-protein] reductase [NADH] (EC 1.3.1.9)
Core gene family 722	AE007869.2_756	Chr I	circular	C58	-	755159	756274	DnaJ-class molecular chaperone CbpA
Core gene family 723	AE007869.2_757	Chr I	circular	C58	-	756484	756933	Common-antigen
Core gene family 724	AE007869.2_758	Chr I	circular	C58	+	756990	757610	Pyridoxamine 5'-phosphate oxidase (EC 1.4.3.5)
Core gene family 725	AE007869.2_759	Chr I	circular	C58	-	757641	758420	Bll0704 protein
Core gene family 726	AE007869.2_761	Chr I	circular	C58	-	758871	759545	Hydrolase
Core gene family 727	AE007869.2_762	Chr I	circular	C58	-	759552	760070	Glyoxalase/bleomycin resistance protein/dioxygenase
Core gene family 728	AE007869.2_763	Chr I	circular	C58	-	760182	761597	TldD protein, part of TldE/TldD proteolytic complex
Core gene family 729	AE007869.2_764	Chr I	circular	C58	-	761679	762203	Signal recognition particle GTPase
Core gene family 730	AE007869.2_765	Chr I	circular	C58	+	762636	763499	Cytochrome c oxidase polypeptide II (EC 1.9.3.1)
Core gene family 731	AE007869.2_766	Chr I	circular	C58	+	763517	765226	Cytochrome c oxidase polypeptide I (EC 1.9.3.1)
Core gene family 732	AE007869.2_767	Chr I	circular	C58	+	765616	766569	Heme O synthase, protoheme IX farnesyltransferase, COX10-CtaB
Core gene family 733	AE007869.2_768	Chr I	circular	C58	+	766569	766700	Cytochrome oxidase locus protein CoxF
Core gene family 734	AE007869.2_769	Chr I	circular	C58	+	766729	767346	Cytochrome oxidase biogenesis protein Cox11-CtaG, copper delivery to Cox1
Core gene family 735	AE007869.2_770	Chr I	circular	C58	+	767408	768283	Cytochrome c oxidase polypeptide III (EC 1.9.3.1)
Core gene family 736	AE007869.2_772	Chr I	circular	C58	+	768545	768931	Uncharacterized protein DUF983 associated with cytochrome c oxidase?
Core gene family 737	AE007869.2_773	Chr I	circular	C58	+	768924	769676	Cytochrome oxidase biogenesis protein Surf1, facilitates heme A insertion
Core gene family 738	AE007869.2_774	Chr I	circular	C58	+	769735	770781	4-hydroxy-3-methylbut-2-enyl diphosphate reductase (EC 1.17.7.4)
Core gene family 739	AE007869.2_775	Chr I	circular	C58	+	770874	771842	Homoserine kinase (EC 2.7.1.39)
Core gene family 740	AE007869.2_776	Chr I	circular	C58	+	771839	772279	Ribonuclease HI (EC 3.1.26.4)
Core gene family 741	AE007869.2_777	Chr I	circular	C58	+	772456	772764	Stress responsive alpha-beta barrel domain protein Dabb
Core gene family 742	AE007869.2_778	Chr I	circular	C58	-	772779	775319	hypothetical protein
Core gene family 743	AE007869.2_779	Chr I	circular	C58	-	775662	776147	Peroxiredoxin
Core gene family 744	AE007869.2_780	Chr I	circular	C58	-	776248	777096	THIO:disulfide Interchange Protein
Core gene family 745	AE007869.2_781	Chr I	circular	C58	+	777231	777863	UPF0301 protein YqgE
Core gene family 746	AE007869.2_782	Chr I	circular	C58	+	777970	778161	UPF0337 protein Pfl_4351
Core gene family 747	AE007869.2_783	Chr I	circular	C58	+	778321	779415	Bll5268 protein
Core gene family 748	AE007869.2_784	Chr I	circular	C58	-	779594	782509	Diguanylate cyclase/phosphodiesterase domain 2 (EAL)
Core gene family 749	AE007869.2_785	Chr I	circular	C58	-	782506	783105	Ribosomal-protein-S5p-alanine acetyltransferase (EC 2.3.1.128)
Core gene family 750	AE007869.2_786	Chr I	circular	C58	-	783199	784497	Mitochondrial processing peptidase-like protein (EC 3.4.24.64)
Core gene family 751	AE007869.2_787	Chr I	circular	C58	-	784519	786084	Threonine synthase (EC 4.2.3.1)
Core gene family 752	AE007869.2_788	Chr I	circular	C58	+	786159	786731	FIG00984616: hypothetical protein
Core gene family 753	AE007869.2_790	Chr I	circular	C58	-	787140	787829	Phosphoglycolate phosphatase
Core gene family 754	AE007869.2_791	Chr I	circular	C58	+	788044	788724	predicted biotin regulatory protein BioR (GntR family)
Core gene family 755	AE007869.2_792	Chr I	circular	C58	+	788734	789234	2Fe-2S ferredoxins, iron-sulfur binding protein
Core gene family 756	AE007869.2_793	Chr I	circular	C58	-	789418	790518	hypothetical protein
Core gene family 757	AE007869.2_794	Chr I	circular	C58	+	790755	791900	Type II restriction adenine-specific methylase (EC 2.1.1.72)
Core gene family 758	AE007869.2_797	Chr I	circular	C58	-	793141	793752	Hydrolase, haloacid dehalogenase-like family
Core gene family 759	AE007869.2_798	Chr I	circular	C58	-	793749	794852	A/G-specific adenine glycosylase (EC 3.2.2.-)
Core gene family 760	AE007869.2_799	Chr I	circular	C58	+	794951	795478	Zn-ribbon-containing, possibly RNA-binding protein and truncated derivatives
Core gene family 761	AE007869.2_800	Chr I	circular	C58	+	795607	796287	Periplasmic thiol:disulfide interchange protein DsbA
Core gene family 762	AE007869.2_801	Chr I	circular	C58	+	796372	799839	Chromosome partition protein smc
Core gene family 763	AE007869.2_802	Chr I	circular	C58	-	800273	801244	Glyoxalase family protein
Core gene family 764	AE007869.2_803	Chr I	circular	C58	-	801300	801413	hypothetical protein
Core gene family 765	AE007869.2_804	Chr I	circular	C58	+	801471	804197	Pyruvate,phosphate dikinase (EC 2.7.9.1)
Core gene family 766	AE007869.2_805	Chr I	circular	C58	-	804614	804946	hypothetical protein
Core gene family 767	AE007869.2_806	Chr I	circular	C58	-	805152	806516	Na+/H+-dicarboxylate symporter
Core gene family 768	AE007869.2_807	Chr I	circular	C58	+	807277	808197	hypothetical protein
Core gene family 769	AE007869.2_808	Chr I	circular	C58	-	808376	809284	MBL-fold metallo-hydrolase superfamily
Core gene family 770	AE007869.2_811	Chr I	circular	C58	-	810350	812065	Malate:quinone oxidoreductase (EC 1.1.5.4)
Core gene family 771	AE007869.2_812	Chr I	circular	C58	-	812454	812876	hypothetical protein
Core gene family 772	AE007869.2_813	Chr I	circular	C58	-	814027	815511	Sulfate adenylyltransferase subunit 1 (EC 2.7.7.4) / Adenylylsulfate kinase (EC 2.7.1.25)
Core gene family 773	AE007869.2_814	Chr I	circular	C58	-	815511	816464	Sulfate adenylyltransferase subunit 2 (EC 2.7.7.4)
Core gene family 774	AE007869.2_815	Chr I	circular	C58	-	816493	817254	Adenylyl-sulfate reductase [thioredoxin] (EC 1.8.4.10)
Core gene family 775	AE007869.2_816	Chr I	circular	C58	+	817480	817920	Rrf2 family transcriptional regulator
Core gene family 776	AE007869.2_817	Chr I	circular	C58	+	818166	819191	Sulfate and thiosulfate binding protein CysP
Core gene family 777	AE007869.2_818	Chr I	circular	C58	+	819388	820245	Sulfate transport system permease protein CysT
Core gene family 778	AE007869.2_819	Chr I	circular	C58	+	820238	821110	Sulfate transport system permease protein CysW
Core gene family 779	AE007869.2_820	Chr I	circular	C58	+	821122	822162	Sulfate and thiosulfate import ATP-binding protein CysA (EC 3.6.3.25)
Core gene family 780	AE007869.2_821	Chr I	circular	C58	-	822932	823945	Quinone oxidoreductase (EC 1.6.5.5)
Core gene family 781	AE007869.2_822	Chr I	circular	C58	-	824034	825845	EAL domain protein
Core gene family 782	AE007869.2_823	Chr I	circular	C58	-	826018	826254	hypothetical protein
Core gene family 783	AE007869.2_825	Chr I	circular	C58	+	826620	827240	Transcriptional regulator BetI, TetR family
Core gene family 784	AE007869.2_826	Chr I	circular	C58	+	827252	828733	Betaine aldehyde dehydrogenase (EC 1.2.1.8)
Core gene family 785	AE007869.2_827	Chr I	circular	C58	+	828889	830613	Choline dehydrogenase (EC 1.1.99.1)
Core gene family 786	AE007869.2_828	Chr I	circular	C58	-	830617	830916	Death on curing protein, Doc toxin
Core gene family 787	AE007869.2_829	Chr I	circular	C58	-	830913	831188	hypothetical protein
Core gene family 788	AE007869.2_830	Chr I	circular	C58	+	831335	832678	Chloride channel protein
Core gene family 789	AE007869.2_831	Chr I	circular	C58	-	832683	833480	hypothetical protein
Core gene family 790	AE007869.2_832	Chr I	circular	C58	+	833509	834507	Hypothetical protein of L-Asparaginase type 2-like superfamily
Core gene family 791	AE007869.2_833	Chr I	circular	C58	+	834645	835265	Glutathione S-transferase (EC 2.5.1.18)
Core gene family 792	AE007869.2_834	Chr I	circular	C58	-	835495	836154	Maleylacetoacetate isomerase (EC 5.2.1.2) @ Glutathione S-transferase
Core gene family 793	AE007869.2_835	Chr I	circular	C58	-	836239	836754	Transcriptional regulator, MarR family
Core gene family 794	AE007869.2_836	Chr I	circular	C58	+	836896	838425	putative efflux protein
Core gene family 795	AE007869.2_837	Chr I	circular	C58	+	838715	839731	mRNA 3-end processing exonuclease
Core gene family 796	AE007869.2_838	Chr I	circular	C58	+	839733	841358	ATP-dependent DNA ligase (EC 6.5.1.1) LigC
Core gene family 797	AE007869.2_839	Chr I	circular	C58	+	841513	842478	hypothetical protein
Core gene family 798	AE007869.2_840	Chr I	circular	C58	-	842516	843298	hypothetical protein
Core gene family 799	AE007869.2_841	Chr I	circular	C58	-	843468	846185	Lead, cadmium, zinc and mercury transporting ATPase (EC 3.6.3.3) (EC 3.6.3.5); Copper-translocating P-type ATPase (EC 3.6.3.4)
Core gene family 800	AE007869.2_842	Chr I	circular	C58	+	846354	847262	L,D-transpeptidase
Core gene family 801	AE007869.2_843	Chr I	circular	C58	+	847373	848146	L,D-transpeptidase
Core gene family 802	AE007869.2_844	Chr I	circular	C58	-	848202	848660	Organic hydroperoxide resistance transcriptional regulator
Core gene family 803	AE007869.2_846	Chr I	circular	C58	+	848853	849275	Organic hydroperoxide resistance protein
Core gene family 804	AE007869.2_847	Chr I	circular	C58	+	849385	849768	hypothetical protein
Core gene family 805	AE007869.2_848	Chr I	circular	C58	+	849728	850489	hypothetical protein
Core gene family 806	AE007869.2_849	Chr I	circular	C58	-	850513	852027	ABC transporter-like, ATP-binding protein mlr2633 / ABC transporter-like, ATP-binding protein mlr2634
Core gene family 807	AE007869.2_850	Chr I	circular	C58	-	852456	852878	hypothetical protein
Core gene family 808	AE007869.2_851	Chr I	circular	C58	-	852964	853320	Transcriptional regulator, MarR family
Core gene family 809	AE007869.2_852	Chr I	circular	C58	+	853560	854288	hypothetical protein
Core gene family 810	AE007869.2_853	Chr I	circular	C58	+	854313	854807	Uncharacterized DUF1579 protein
Core gene family 811	AE007869.2_854	Chr I	circular	C58	+	854905	855684	Putative hydroxylase
Core gene family 812	AE007869.2_855	Chr I	circular	C58	-	855732	856628	Transcriptional regulator, LysR family
Core gene family 813	AE007869.2_856	Chr I	circular	C58	+	856656	857471	Putative oxidoreductase
Core gene family 814	AE007869.2_857	Chr I	circular	C58	+	857482	857958	4-carboxymuconolactone decarboxylase (EC 4.1.1.44)
Core gene family 815	AE007869.2_858	Chr I	circular	C58	+	857955	858305	hypothetical protein
Core gene family 816	AE007869.2_859	Chr I	circular	C58	-	858363	859925	Uncharacterized protein YjgR
Core gene family 817	AE007869.2_860	Chr I	circular	C58	-	859966	860151	hypothetical protein
Core gene family 818	AE007869.2_861	Chr I	circular	C58	+	860240	860635	Mlr6145 protein
Core gene family 819	AE007869.2_862	Chr I	circular	C58	-	860643	861074	Transcriptional regulator, HxlR family
Core gene family 820	AE007869.2_863	Chr I	circular	C58	+	861178	861936	Oxidoreductase, short-chain dehydrogenase/reductase family
Core gene family 821	AE007869.2_864	Chr I	circular	C58	+	862009	862815	Transcriptional regulator, AraC family
Core gene family 822	AE007869.2_865	Chr I	circular	C58	+	863160	863771	Transporter, LysE family
Core gene family 823	AE007869.2_866	Chr I	circular	C58	-	863796	864623	Oxidoreductase, aldo/keto reductase family
Core gene family 824	AE007869.2_867	Chr I	circular	C58	+	864882	865589	Transcriptional regulator, DeoR family
Core gene family 825	AE007869.2_868	Chr I	circular	C58	+	865638	866006	hypothetical protein
Core gene family 826	AE007869.2_869	Chr I	circular	C58	-	866012	866782	Trans-aconitate 2-methyltransferase (EC 2.1.1.144)
Core gene family 827	AE007869.2_870	Chr I	circular	C58	+	867117	867998	Branched-chain amino acid aminotransferase (EC 2.6.1.42)
Core gene family 828	AE007869.2_871	Chr I	circular	C58	+	868168	870525	Methyl-accepting chemotaxis protein
Core gene family 829	AE007869.2_872	Chr I	circular	C58	-	870752	871639	Transcriptional regulator KPN_02830, LysR family
Core gene family 830	AE007869.2_873	Chr I	circular	C58	+	871697	872278	Acetyltransferase
Core gene family 831	AE007869.2_874	Chr I	circular	C58	-	872284	872628	hypothetical protein
Core gene family 832	AE007869.2_876	Chr I	circular	C58	+	873564	874415	hypothetical protein
Core gene family 833	AE007869.2_877	Chr I	circular	C58	-	874407	875195	Transcriptional regulator, YafY family
Core gene family 834	AE007869.2_878	Chr I	circular	C58	+	875273	875917	Transporter, LysE family
Core gene family 835	AE007869.2_880	Chr I	circular	C58	+	876118	876552	Cytochrome c-556
Core gene family 836	AE007869.2_881	Chr I	circular	C58	+	876640	877560	Putative diheme cytochrome c-553
Core gene family 837	AE007869.2_883	Chr I	circular	C58	+	878016	878198	hypothetical protein
Core gene family 838	AE007869.2_884	Chr I	circular	C58	+	878210	878920	Predicted cobalt transporter CbtA
Core gene family 839	AE007869.2_885	Chr I	circular	C58	+	878925	879239	hypothetical protein
Core gene family 840	AE007869.2_886	Chr I	circular	C58	-	879344	879910	Intracellular protease
Core gene family 841	AE007869.2_887	Chr I	circular	C58	-	879932	880420	N-acetyltransferase
Core gene family 842	AE007869.2_888	Chr I	circular	C58	-	880625	881038	Transcriptional regulator, MerR family
Core gene family 843	AE007869.2_889	Chr I	circular	C58	-	881099	881446	hypothetical protein
Core gene family 844	AE007869.2_890	Chr I	circular	C58	+	881576	881848	RcnR-like protein clustered with cobalt-zinc-cadmium resistance protein CzcD
Core gene family 845	AE007869.2_891	Chr I	circular	C58	+	881927	882934	Cobalt/zinc/cadmium resistance protein CzcD
Core gene family 846	AE007869.2_892	Chr I	circular	C58	-	882945	883232	hypothetical protein
Core gene family 847	AE007869.2_893	Chr I	circular	C58	-	883625	884722	Glycine betaine/L-proline transport ATP-binding protein ProV (TC 3.A.1.12.1)
Core gene family 848	AE007869.2_894	Chr I	circular	C58	-	884715	885623	Glycine betaine/L-proline transport system permease protein ProW (TC 3.A.1.12.1)
Core gene family 849	AE007869.2_896	Chr I	circular	C58	-	885865	886875	Glycine betaine/L-proline transport substrate-binding protein ProX (TC 3.A.1.12.1)
Core gene family 850	AE007869.2_899	Chr I	circular	C58	-	887372	889471	Protease II
Core gene family 851	AE007869.2_901	Chr I	circular	C58	+	889694	890095	hypothetical protein
Core gene family 852	AE007869.2_902	Chr I	circular	C58	+	890200	891108	Dihydrodipicolinate synthase family
Core gene family 853	AE007869.2_903	Chr I	circular	C58	+	891150	891896	Polysaccharide deacetylase
Core gene family 854	AE007869.2_904	Chr I	circular	C58	+	892046	893182	Methylphosphotriester-DNA--protein-cysteine S-methyltransferase (EC 2.1.1.n11) / ADA regulatory protein / Methylated-DNA--protein-cysteine methyltransferase (EC 2.1.1.63)
Core gene family 855	AE007869.2_905	Chr I	circular	C58	-	893493	894653	UPF0118 membrane protein SMc00793
Core gene family 856	AE007869.2_906	Chr I	circular	C58	-	894738	895598	Glyoxalase family protein
Core gene family 857	AE007869.2_907	Chr I	circular	C58	+	895877	896287	Universal stress protein F
Core gene family 858	AE007869.2_908	Chr I	circular	C58	+	896410	896730	RNA polymerase-binding transcription factor DksA
Core gene family 859	AE007869.2_909	Chr I	circular	C58	+	896956	897624	FIG01964566: Predicted membrane protein, hemolysin III homolog
Core gene family 860	AE007869.2_910	Chr I	circular	C58	+	897727	898224	L-amino acid N-acyltransferase MnaT
Core gene family 861	AE007869.2_911	Chr I	circular	C58	-	898311	898718	Peptide-methionine (R)-S-oxide reductase MsrB (EC 1.8.4.12)
Core gene family 862	AE007869.2_912	Chr I	circular	C58	+	898920	901289	Na(+) H(+) antiporter subunit A
Core gene family 863	AE007869.2_913	Chr I	circular	C58	+	901286	901705	Na(+) H(+) antiporter subunit B
Core gene family 864	AE007869.2_914	Chr I	circular	C58	+	901705	902082	Na(+) H(+) antiporter subunit C
Core gene family 865	AE007869.2_915	Chr I	circular	C58	+	902102	903679	Na(+) H(+) antiporter subunit D
Core gene family 866	AE007869.2_916	Chr I	circular	C58	+	903676	904155	Na(+) H(+) antiporter subunit E
Core gene family 867	AE007869.2_917	Chr I	circular	C58	+	904152	904538	Na(+) H(+) antiporter subunit F
Core gene family 868	AE007869.2_918	Chr I	circular	C58	+	904535	904867	Na(+) H(+) antiporter subunit G
Core gene family 869	AE007869.2_919	Chr I	circular	C58	+	905301	905729	Transcriptional regulator
Core gene family 870	AE007869.2_920	Chr I	circular	C58	+	906032	906454	DNA-binding protein
Core gene family 871	AE007869.2_922	Chr I	circular	C58	-	907305	907721	Sulfur acceptor protein => iron-sulfur cluster assembly SufE
Core gene family 872	AE007869.2_924	Chr I	circular	C58	+	908385	908501	hypothetical protein
Core gene family 873	AE007869.2_925	Chr I	circular	C58	+	908847	910379	Two-component system sensor histidine kinase
Core gene family 874	AE007869.2_926	Chr I	circular	C58	+	910351	911262	hypothetical protein
Core gene family 875	AE007869.2_927	Chr I	circular	C58	+	911525	911881	Mlr7652 protein
Core gene family 876	AE007869.2_928	Chr I	circular	C58	-	911938	912882	hypothetical protein
Core gene family 877	AE007869.2_929	Chr I	circular	C58	+	913436	913624	hypothetical protein
Core gene family 878	AE007869.2_930	Chr I	circular	C58	-	913645	914193	Mll7655 protein
Core gene family 879	AE007869.2_931	Chr I	circular	C58	-	914186	914773	hypothetical protein
Core gene family 880	AE007869.2_932	Chr I	circular	C58	-	914897	915505	Arginine exporter protein ArgO
Core gene family 881	AE007869.2_934	Chr I	circular	C58	+	915880	916785	Transcriptional regulator ArgP, LysR family
Core gene family 882	AE007869.2_935	Chr I	circular	C58	-	917134	918441	Beta-lactamase class C-like and penicillin binding proteins (PBPs) superfamily
Core gene family 883	AE007869.2_936	Chr I	circular	C58	-	918455	919807	hypothetical protein
Core gene family 884	AE007869.2_937	Chr I	circular	C58	-	920246	922441	Multimodular transpeptidase-transglycosylase (EC 2.4.1.129) (EC 3.4.-.-)
Core gene family 885	AE007869.2_939	Chr I	circular	C58	+	922698	923177	UPF0260 protein YcgN
Core gene family 886	AE007869.2_940	Chr I	circular	C58	+	923289	924113	Class D beta-lactamase (EC 3.5.2.6)
Core gene family 887	AE007869.2_943	Chr I	circular	C58	+	924856	925464	methyltransferase Atu0936, putative
Core gene family 888	AE007869.2_944	Chr I	circular	C58	+	925640	928225	Lead, cadmium, zinc and mercury transporting ATPase (EC 3.6.3.3) (EC 3.6.3.5); Copper-translocating P-type ATPase (EC 3.6.3.4)
Core gene family 889	AE007869.2_945	Chr I	circular	C58	+	928222	928644	Heavy metal resistance transcriptional regulator HmrR
Core gene family 890	AE007869.2_946	Chr I	circular	C58	+	928697	928897	hypothetical protein
Core gene family 891	AE007869.2_949	Chr I	circular	C58	-	929600	929848	hypothetical protein
Core gene family 892	AE007869.2_950	Chr I	circular	C58	+	930033	931415	Uncharacterized MFS-type transporter
Core gene family 893	AE007869.2_951	Chr I	circular	C58	-	931494	931667	hypothetical protein
Core gene family 894	AE007869.2_952	Chr I	circular	C58	-	931736	933454	Sucrose-6-phosphate hydrolase (EC 3.2.1.26)
Core gene family 895	AE007869.2_953	Chr I	circular	C58	+	933626	935086	UPF0061 protein YdiU
Core gene family 896	AE007869.2_954	Chr I	circular	C58	-	935237	936337	Dehydrogenase
Core gene family 897	AE007869.2_955	Chr I	circular	C58	+	936462	936893	Transcriptional regulator, AsnC family
Core gene family 898	AE007869.2_956	Chr I	circular	C58	-	936925	937293	Transcriptional regulator, HxlR family
Core gene family 899	AE007869.2_957	Chr I	circular	C58	+	937449	938288	Conserved protein YesF
Core gene family 900	AE007869.2_958	Chr I	circular	C58	-	938312	940051	Predicted membrane protein (DUF2319)
Core gene family 901	AE007869.2_959	Chr I	circular	C58	+	940187	940711	hypothetical protein
Core gene family 902	AE007869.2_960	Chr I	circular	C58	+	940715	941974	Gene Transfer Agent terminase protein
Core gene family 903	AE007869.2_962	Chr I	circular	C58	+	942423	943076	hypothetical protein
Core gene family 904	AE007869.2_963	Chr I	circular	C58	+	943120	943443	hypothetical protein
Core gene family 905	AE007869.2_964	Chr I	circular	C58	+	943700	944866	Gene Transfer Agent portal protein
Core gene family 906	AE007869.2_965	Chr I	circular	C58	+	945062	945382	Gene Transfer Agent associated protein Atu0955
Core gene family 907	AE007869.2_966	Chr I	circular	C58	+	945432	946004	Gene Transfer Agent prohead protease
Core gene family 908	AE007869.2_967	Chr I	circular	C58	+	946037	947305	Gene Transfer Agent capsid protein; Phage major capsid protein
Core gene family 909	AE007869.2_968	Chr I	circular	C58	+	947403	947972	Gene Transfer Agent (GTA) ORFG06
Core gene family 910	AE007869.2_969	Chr I	circular	C58	+	947976	948311	Gene Transfer Agent head-tail adaptor protein
Core gene family 911	AE007869.2_970	Chr I	circular	C58	+	948308	948703	Gene Transfer Agent (GTA) ORFG08
Core gene family 912	AE007869.2_971	Chr I	circular	C58	-	948711	949940	Uncharacterized MFS-type transporter
Core gene family 913	AE007869.2_972	Chr I	circular	C58	+	949996	950403	Gene Transfer Agent tail protein
Core gene family 914	AE007869.2_973	Chr I	circular	C58	+	950403	950762	Gene Transfer Agent (GTA) ORFG10
Core gene family 915	AE007869.2_974	Chr I	circular	C58	+	950759	950968	Gene Transfer Agent (GTA) ORFG10b
Core gene family 916	AE007869.2_977	Chr I	circular	C58	+	951713	952294	Gene Transfer Agent tail tape measure
Core gene family 917	AE007869.2_978	Chr I	circular	C58	+	952355	952993	Gene Transfer Agent (GTA) ORFG12
Core gene family 918	AE007869.2_979	Chr I	circular	C58	+	952990	953874	Gene Transfer Agent FAD/FMN-containing dehydrogenase
Core gene family 919	AE007869.2_980	Chr I	circular	C58	+	953871	954305	Gene Transfer Agent NlpC/P60 family peptidase
Core gene family 920	AE007869.2_981	Chr I	circular	C58	+	954323	958123	Gene Transfer Agent host specificity protein
Core gene family 921	AE007869.2_982	Chr I	circular	C58	+	958158	958364	hypothetical protein
Core gene family 922	AE007869.2_983	Chr I	circular	C58	+	958504	958758	hypothetical protein
Core gene family 923	AE007869.2_984	Chr I	circular	C58	+	958852	959523	Transcriptional regulatory protein PhoP
Core gene family 924	AE007869.2_985	Chr I	circular	C58	+	959513	960913	Two-component system sensor histidine kinase
Core gene family 925	AE007869.2_986	Chr I	circular	C58	+	961115	961549	Outer membrane lipoprotein-related protein
Core gene family 926	AE007869.2_987	Chr I	circular	C58	+	961709	962872	Cytochrome c heme lyase subunit CcmH
Core gene family 927	AE007869.2_988	Chr I	circular	C58	+	962869	963366	Cytochrome c-type biogenesis protein CcmE, heme chaperone
Core gene family 928	AE007869.2_989	Chr I	circular	C58	+	963363	965354	Cytochrome c heme lyase subunit CcmF
Core gene family 929	AE007869.2_990	Chr I	circular	C58	+	965351	965947	Cytochrome c heme lyase subunit CcmL
Core gene family 930	AE007869.2_991	Chr I	circular	C58	+	966101	967672	Probable serine protease do-like precursor
Core gene family 931	AE007869.2_992	Chr I	circular	C58	+	967945	968703	Two-component transcriptional response regulator SMc02366, LuxR family
Core gene family 932	AE007869.2_993	Chr I	circular	C58	+	968704	970122	Two-component system sensor histidine kinase SMc02367
Core gene family 933	AE007869.2_994	Chr I	circular	C58	-	970285	971142	Outer membrane protein V
Core gene family 934	AE007869.2_996	Chr I	circular	C58	+	971364	974330	Glutamine synthetase adenylyl-L-tyrosine phosphorylase (EC 2.7.7.89) / Glutamate-ammonia-ligase adenylyltransferase (EC 2.7.7.42)
Core gene family 935	AE007869.2_998	Chr I	circular	C58	-	977113	977433	Carboxymuconolactone decarboxylase family protein
Core gene family 936	AE007869.2_999	Chr I	circular	C58	-	977570	980218	Membrane alanine aminopeptidase N (EC 3.4.11.2)
Core gene family 937	AE007869.2_1001	Chr I	circular	C58	+	980681	981616	Mlr7703 protein
Core gene family 938	AE007869.2_1002	Chr I	circular	C58	-	981806	981997	FIG00985893: hypothetical protein
Core gene family 939	AE007869.2_1003	Chr I	circular	C58	-	982150	983040	Uracil-DNA glycosylase, family 4 (EC 3.2.2.27)
Core gene family 940	AE007869.2_1004	Chr I	circular	C58	-	983084	984382	Uncharacterized chaperone protein YegD
Core gene family 941	AE007869.2_1005	Chr I	circular	C58	+	984794	985771	hypothetical protein
Core gene family 942	AE007869.2_1006	Chr I	circular	C58	-	985793	986581	Oxidoreductase, short-chain dehydrogenase/reductase family
Core gene family 943	AE007869.2_1007	Chr I	circular	C58	+	986763	987683	Cobalt-zinc-cadmium resistance protein
Core gene family 944	AE007869.2_1008	Chr I	circular	C58	-	987718	988587	hypothetical protein
Core gene family 945	AE007869.2_1009	Chr I	circular	C58	+	988649	989275	Transcriptional regulator, AcrR family
Core gene family 946	AE007869.2_1010	Chr I	circular	C58	+	989626	991290	Electron transfer flavoprotein-ubiquinone oxidoreductase (EC 1.5.5.1)
Core gene family 947	AE007869.2_1012	Chr I	circular	C58	+	991737	992480	Pentapeptide repeat family protein
Core gene family 948	AE007869.2_1013	Chr I	circular	C58	-	992564	993580	Zinc-type alcohol dehydrogenase-like protein
Core gene family 949	AE007869.2_1014	Chr I	circular	C58	+	993685	994074	Transcriptional regulator, HxlR family
Core gene family 950	AE007869.2_1015	Chr I	circular	C58	+	994212	995033	Undecaprenyl-diphosphatase (EC 3.6.1.27)
Core gene family 951	AE007869.2_1016	Chr I	circular	C58	-	995102	996475	Mg/Co/Ni transporter MgtE, CBS domain-containing
Core gene family 952	AE007869.2_1017	Chr I	circular	C58	-	996762	998006	Uncharacterized MFS-type transporter
Core gene family 953	AE007869.2_1018	Chr I	circular	C58	+	998242	999150	Transcription regulator [contains diacylglycerol kinase catalytic domain]
Core gene family 954	AE007869.2_1019	Chr I	circular	C58	+	999297	1000670	Omega-amino acid--pyruvate aminotransferase (EC 2.6.1.18)
Core gene family 955	AE007869.2_1020	Chr I	circular	C58	+	1000736	1001206	OsmC/Ohr family protein
Core gene family 956	AE007869.2_1021	Chr I	circular	C58	-	1001210	1001599	Toxin 1, PIN domain
Core gene family 957	AE007869.2_1022	Chr I	circular	C58	-	1001596	1001826	Antitoxin to Toxin 1, PIN domain
Core gene family 958	AE007869.2_1023	Chr I	circular	C58	-	1001893	1003398	AMP nucleosidase (EC 3.2.2.4)
Core gene family 959	AE007869.2_1024	Chr I	circular	C58	-	1003503	1003679	hypothetical protein
Core gene family 960	AE007869.2_1025	Chr I	circular	C58	-	1003687	1003863	hypothetical protein
Core gene family 961	AE007869.2_1026	Chr I	circular	C58	-	1004028	1004624	hypothetical protein
Core gene family 962	AE007869.2_1027	Chr I	circular	C58	-	1004757	1005095	hypothetical protein
Core gene family 963	AE007869.2_1030	Chr I	circular	C58	+	1005698	1005961	FOG: TPR repeat, SEL1 subfamily
Core gene family 964	AE007869.2_1031	Chr I	circular	C58	-	1006260	1007372	Biosynthetic Aromatic amino acid aminotransferase beta (EC 2.6.1.57) @ Histidinol-phosphate aminotransferase (EC 2.6.1.9)
Core gene family 965	AE007869.2_1032	Chr I	circular	C58	-	1007540	1007887	hypothetical protein
Core gene family 966	AE007869.2_1033	Chr I	circular	C58	+	1008216	1009433	Ferredoxin reductase
Core gene family 967	AE007869.2_1034	Chr I	circular	C58	+	1009441	1010241	2,4-dihydroxyhept-2-ene-1,7-dioic acid aldolase (EC 4.1.2.52)
Core gene family 968	AE007869.2_1035	Chr I	circular	C58	-	1010242	1010418	hypothetical protein
Core gene family 969	AE007869.2_1036	Chr I	circular	C58	-	1010508	1010849	hypothetical protein
Core gene family 970	AE007869.2_1037	Chr I	circular	C58	+	1011390	1011698	hypothetical protein
Core gene family 971	AE007869.2_1038	Chr I	circular	C58	+	1012325	1013434	Outer membrane protein
Core gene family 972	AE007869.2_1039	Chr I	circular	C58	+	1013942	1015039	ATP/GTP-binding site motif A (P-loop) :Porin, alpha proteobacteria type
Core gene family 973	AE007869.2_1040	Chr I	circular	C58	-	1015197	1017281	Soluble lytic murein transglycosylase (EC 4.2.2.n1)
Core gene family 974	AE007869.2_1042	Chr I	circular	C58	+	1017629	1018513	4-hydroxy-tetrahydrodipicolinate synthase (EC 4.3.3.7)
Core gene family 975	AE007869.2_1043	Chr I	circular	C58	+	1018677	1019159	tmRNA-binding protein SmpB
Core gene family 976	AE007869.2_1044	Chr I	circular	C58	-	1019464	1020963	Methyl-accepting chemotaxis protein
Core gene family 977	AE007869.2_1045	Chr I	circular	C58	-	1021177	1021746	Mll7752 protein
Core gene family 978	AE007869.2_1046	Chr I	circular	C58	+	1022139	1022528	DNA-directed RNA polymerase omega subunit (EC 2.7.7.6)
Core gene family 979	AE007869.2_1047	Chr I	circular	C58	+	1022661	1024895	Guanosine-3',5'-bis(diphosphate) 3'-pyrophosphohydrolase (EC 3.1.7.2) / GTP pyrophosphokinase (EC 2.7.6.5), (p)ppGpp synthetase II
Core gene family 980	AE007869.2_1049	Chr I	circular	C58	+	1025092	1025238	hypothetical protein
Core gene family 981	AE007869.2_1051	Chr I	circular	C58	+	1025506	1026084	hypothetical protein NAS141_09886
Core gene family 982	AE007869.2_1052	Chr I	circular	C58	+	1026081	1026485	Holo-[acyl-carrier-protein] synthase (EC 2.7.8.7)
Core gene family 983	AE007869.2_1053	Chr I	circular	C58	+	1026692	1027438	Signal peptidase I (EC 3.4.21.89)
Core gene family 984	AE007869.2_1054	Chr I	circular	C58	+	1027435	1028154	Ribonuclease III (EC 3.1.26.3)
Core gene family 985	AE007869.2_1055	Chr I	circular	C58	+	1028229	1029179	GTP-binding protein Era
Core gene family 986	AE007869.2_1056	Chr I	circular	C58	+	1029328	1030080	Nitrogen fixation regulatory protein
Core gene family 987	AE007869.2_1057	Chr I	circular	C58	+	1030216	1030593	Two-component system response regulator protein
Core gene family 988	AE007869.2_1058	Chr I	circular	C58	+	1030650	1031414	DNA recombination and repair protein RecO
Core gene family 989	AE007869.2_1059	Chr I	circular	C58	-	1031469	1032683	Uncharacterized MFS-type transporter
Core gene family 990	AE007869.2_1060	Chr I	circular	C58	+	1032848	1033582	Methyltransferase type 11
Core gene family 991	AE007869.2_1061	Chr I	circular	C58	-	1033792	1034634	probable iron-sulfur binding protein YPO1417
Core gene family 992	AE007869.2_1062	Chr I	circular	C58	-	1034646	1035290	HD domain protein
Core gene family 993	AE007869.2_1063	Chr I	circular	C58	-	1035287	1038058	Integral membrane protein
Core gene family 994	AE007869.2_1064	Chr I	circular	C58	-	1038191	1039750	Glyoxalase family protein
Core gene family 995	AE007869.2_1065	Chr I	circular	C58	+	1040042	1041085	Hydroxymethylpyrimidine ABC transporter, substrate-binding component
Core gene family 996	AE007869.2_1066	Chr I	circular	C58	+	1041336	1042124	Hydroxymethylpyrimidine ABC transporter, ATPase component
Core gene family 997	AE007869.2_1067	Chr I	circular	C58	+	1042121	1042939	Hydroxymethylpyrimidine ABC transporter, transmembrane component
Core gene family 998	AE007869.2_1068	Chr I	circular	C58	-	1042991	1043674	Metal-binding protein ZinT
Core gene family 999	AE007869.2_1069	Chr I	circular	C58	-	1043852	1044673	Small-conductance mechanosensitive channel
Core gene family 1000	AE007869.2_1070	Chr I	circular	C58	-	1044751	1045269	hypothetical protein
Core gene family 1001	AE007869.2_1071	Chr I	circular	C58	-	1045266	1045889	COG1896: Predicted hydrolases of HD superfamily
Core gene family 1002	AE007869.2_1072	Chr I	circular	C58	-	1045892	1046740	tRNA-modifying protein YgfZ
Core gene family 1003	AE007869.2_1073	Chr I	circular	C58	-	1046863	1047630	hypothetical protein
Core gene family 1004	AE007869.2_1074	Chr I	circular	C58	-	1047645	1047902	hypothetical protein
Core gene family 1005	AE007869.2_1075	Chr I	circular	C58	-	1048008	1048463	hypothetical protein
Core gene family 1006	AE007869.2_1076	Chr I	circular	C58	-	1048544	1048960	ADP-ribose pyrophosphatase (EC 3.6.1.13)
Core gene family 1007	AE007869.2_1077	Chr I	circular	C58	+	1049092	1049415	Protein of unknown function UPF0060
Core gene family 1008	AE007869.2_1078	Chr I	circular	C58	+	1049426	1050187	Mlr7795 protein
Core gene family 1009	AE007869.2_1079	Chr I	circular	C58	-	1050234	1051526	Transcriptional regulator
Core gene family 1010	AE007869.2_1081	Chr I	circular	C58	-	1051914	1052045	hypothetical protein
Core gene family 1011	AE007869.2_1082	Chr I	circular	C58	-	1052217	1053089	CDP-diacylglycerol--serine O-phosphatidyltransferase (EC 2.7.8.8) @ Archaetidylserine synthase (EC 2.7.8.38)
Core gene family 1012	AE007869.2_1083	Chr I	circular	C58	-	1053107	1053805	Phosphatidylserine decarboxylase (EC 4.1.1.65)
Core gene family 1013	AE007869.2_1084	Chr I	circular	C58	-	1053981	1055867	Efflux ABC transporter, permease/ATP-binding protein mlr7818
Core gene family 1014	AE007869.2_1085	Chr I	circular	C58	-	1055979	1058003	LysM domain protein
Core gene family 1015	AE007869.2_1086	Chr I	circular	C58	+	1058235	1058780	Lysine decarboxylase family
Core gene family 1016	AE007869.2_1087	Chr I	circular	C58	+	1059043	1060803	Cell division protein FtsI [Peptidoglycan synthetase] (EC 2.4.1.129)
Core gene family 1017	AE007869.2_1088	Chr I	circular	C58	-	1060840	1061748	Uncharacterized inner membrane protein RarD
Core gene family 1018	AE007869.2_1089	Chr I	circular	C58	-	1061975	1062931	Proline iminopeptidase (EC 3.4.11.5)
Core gene family 1019	AE007869.2_1090	Chr I	circular	C58	-	1062935	1063393	Gfa-like protein
Core gene family 1020	AE007869.2_1091	Chr I	circular	C58	-	1063393	1063866	Gfa-like protein
Core gene family 1021	AE007869.2_1092	Chr I	circular	C58	-	1063863	1064231	hypothetical protein
Core gene family 1022	AE007869.2_1093	Chr I	circular	C58	-	1064490	1065875	Cysteinyl-tRNA synthetase (EC 6.1.1.16)
Core gene family 1023	AE007869.2_1094	Chr I	circular	C58	+	1065933	1066070	hypothetical protein
Core gene family 1024	AE007869.2_1095	Chr I	circular	C58	-	1066088	1066828	NAD/NADP dependent oxidoreductase
Core gene family 1025	AE007869.2_1096	Chr I	circular	C58	-	1066974	1068482	Amidophosphoribosyltransferase (EC 2.4.2.14)
Core gene family 1026	AE007869.2_1097	Chr I	circular	C58	-	1068621	1069208	Colicin V production protein
Core gene family 1027	AE007869.2_1098	Chr I	circular	C58	-	1069298	1070704	DNA repair protein RadA
Core gene family 1028	AE007869.2_1100	Chr I	circular	C58	-	1071018	1071287	hypothetical protein
Core gene family 1029	AE007869.2_1102	Chr I	circular	C58	+	1072615	1073472	Transcriptional regulator, AraC family
Core gene family 1030	AE007869.2_1103	Chr I	circular	C58	+	1073571	1074275	Branched-chain amino acid permease
Core gene family 1031	AE007869.2_1104	Chr I	circular	C58	+	1074272	1074574	hypothetical protein
Core gene family 1032	AE007869.2_1105	Chr I	circular	C58	-	1074674	1076170	Replicative DNA helicase (DnaB) (EC 3.6.4.12)
Core gene family 1033	AE007869.2_1106	Chr I	circular	C58	+	1076483	1076938	Transcriptional regulator, MarR family
Core gene family 1034	AE007869.2_1107	Chr I	circular	C58	+	1076935	1078686	Inner-membrane proton/drug antiporter (MSF type) of tripartite multidrug efflux system
Core gene family 1035	AE007869.2_1108	Chr I	circular	C58	+	1078706	1079773	Membrane fusion component of MSF-type tripartite multidrug efflux system
Core gene family 1036	AE007869.2_1109	Chr I	circular	C58	-	1080044	1080619	LSU ribosomal protein L9p
Core gene family 1037	AE007869.2_1110	Chr I	circular	C58	-	1080634	1081608	putative membrane protein
Core gene family 1038	AE007869.2_1111	Chr I	circular	C58	-	1081755	1082003	SSU ribosomal protein S18p @ SSU ribosomal protein S18p, zinc-independent
Core gene family 1039	AE007869.2_1112	Chr I	circular	C58	-	1082017	1082478	SSU ribosomal protein S6p
Core gene family 1040	AE007869.2_1113	Chr I	circular	C58	-	1082770	1083813	Tas protein, an NADP(H)-dependent aldo-keto reductase
Core gene family 1041	AE007869.2_1114	Chr I	circular	C58	+	1084034	1084978	Malonyl CoA-acyl carrier protein transacylase (EC 2.3.1.39)
Core gene family 1042	AE007869.2_1115	Chr I	circular	C58	+	1085057	1085794	3-oxoacyl-[acyl-carrier protein] reductase (EC 1.1.1.100), FadG
Core gene family 1043	AE007869.2_1116	Chr I	circular	C58	+	1086146	1086382	Acyl carrier protein
Core gene family 1044	AE007869.2_1117	Chr I	circular	C58	+	1086634	1087896	3-oxoacyl-[acyl-carrier-protein] synthase, KASII (EC 2.3.1.179)
Core gene family 1045	AE007869.2_1118	Chr I	circular	C58	+	1087925	1088233	hypothetical protein
Core gene family 1046	AE007869.2_1119	Chr I	circular	C58	+	1088260	1089480	Murein endolytic transglycosylase MltG
Core gene family 1047	AE007869.2_1120	Chr I	circular	C58	+	1089547	1090434	UPF0701 protein YicC
Core gene family 1048	AE007869.2_1121	Chr I	circular	C58	+	1090440	1091102	Guanylate kinase (EC 2.7.4.8)
Core gene family 1049	AE007869.2_1123	Chr I	circular	C58	-	1091799	1092629	SSU rRNA (adenine(1518)-N(6)/adenine(1519)-N(6))-dimethyltransferase (EC 2.1.1.182)
Core gene family 1050	AE007869.2_1124	Chr I	circular	C58	-	1092629	1093651	4-hydroxythreonine-4-phosphate dehydrogenase (EC 1.1.1.262)
Core gene family 1051	AE007869.2_1125	Chr I	circular	C58	-	1093678	1094622	Periplasmic chaperone and peptidyl-prolyl cis-trans isomerase of outer membrane proteins SurA (EC 5.2.1.8)
Core gene family 1052	AE007869.2_1127	Chr I	circular	C58	-	1094921	1097302	LPS-assembly protein LptD @ Organic solvent tolerance protein precursor
Core gene family 1053	AE007869.2_1128	Chr I	circular	C58	-	1097302	1098390	Lipopolysaccharide export system permease protein LptG
Core gene family 1054	AE007869.2_1129	Chr I	circular	C58	-	1098387	1099556	Lipopolysaccharide export system permease protein LptF
Core gene family 1055	AE007869.2_1130	Chr I	circular	C58	+	1099779	1101347	Cytosol aminopeptidase PepA (EC 3.4.11.1)
Core gene family 1056	AE007869.2_1131	Chr I	circular	C58	+	1101373	1101822	DNA polymerase III chi subunit (EC 2.7.7.7)
Core gene family 1057	AE007869.2_1132	Chr I	circular	C58	+	1101977	1103005	hypothetical protein
Core gene family 1058	AE007869.2_1133	Chr I	circular	C58	-	1103036	1103962	D-galactose 1-dehydrogenase (EC 1.1.1.48)
Core gene family 1059	AE007869.2_1134	Chr I	circular	C58	+	1104369	1106360	GGDEF domain protein
Core gene family 1060	AE007869.2_1135	Chr I	circular	C58	+	1106547	1108106	Sensor protein fixL (EC 2.7.3.-)
Core gene family 1061	AE007869.2_1136	Chr I	circular	C58	+	1108103	1108711	Two-component transcriptional response regulator, LuxR family
Core gene family 1062	AE007869.2_1137	Chr I	circular	C58	+	1108801	1109283	(Y14336) putative extracellular protein containing predicted 35aa signal peptide
Core gene family 1063	AE007869.2_1138	Chr I	circular	C58	-	1109342	1111255	Bis-ABC ATPase YheS
Core gene family 1064	AE007869.2_1139	Chr I	circular	C58	-	1111295	1112341	FIG00984117: hypothetical protein
Core gene family 1065	AE007869.2_1141	Chr I	circular	C58	+	1112597	1113292	Lignin beta-ether hydrolase
Core gene family 1066	AE007869.2_1142	Chr I	circular	C58	+	1113392	1113814	Nucleoside diphosphate kinase (EC 2.7.4.6)
Core gene family 1067	AE007869.2_1143	Chr I	circular	C58	-	1113937	1114449	hypothetical protein
Core gene family 1068	AE007869.2_1144	Chr I	circular	C58	-	1114446	1115024	hypothetical protein
Core gene family 1069	AE007869.2_1145	Chr I	circular	C58	+	1115058	1115954	Branched-chain amino acid ABC transporter, permease protein LivH (TC 3.A.1.4.1)
Core gene family 1070	AE007869.2_1146	Chr I	circular	C58	-	1116007	1116474	Molybdopterin synthase catalytic subunit MoaE (EC 2.8.1.12)
Core gene family 1071	AE007869.2_1148	Chr I	circular	C58	-	1116733	1117320	CDP-diacylglycerol--glycerol-3-phosphate 3-phosphatidyltransferase (EC 2.7.8.5)
Core gene family 1072	AE007869.2_1149	Chr I	circular	C58	-	1117423	1119468	Excinuclease ABC subunit C
Core gene family 1073	AE007869.2_1150	Chr I	circular	C58	-	1119465	1120253	FolM Alternative dihydrofolate reductase 1
Core gene family 1074	AE007869.2_1151	Chr I	circular	C58	+	1120603	1121259	Outer membrane protein
Core gene family 1075	AE007869.2_1152	Chr I	circular	C58	-	1121377	1121973	Glutathione S-transferase family protein
Core gene family 1076	AE007869.2_1153	Chr I	circular	C58	-	1122005	1122763	Ribonuclease T2 family protein
Core gene family 1077	AE007869.2_1154	Chr I	circular	C58	-	1122824	1122955	hypothetical protein
Core gene family 1078	AE007869.2_1155	Chr I	circular	C58	+	1122962	1123909	putative membrane protein
Core gene family 1079	AE007869.2_1156	Chr I	circular	C58	-	1123914	1124777	23S rRNA (adenine(2030)-N(6))-methyltransferase (EC 2.1.1.266)
Core gene family 1080	AE007869.2_1157	Chr I	circular	C58	+	1124819	1127041	Oxidoreductase, molybdopterin-binding
Core gene family 1081	AE007869.2_1158	Chr I	circular	C58	+	1127100	1127729	Nudix hydrolase family protein YffH
Core gene family 1082	AE007869.2_1160	Chr I	circular	C58	-	1128351	1128821	outer membrane serine protease
Core gene family 1083	AE007869.2_1161	Chr I	circular	C58	-	1128956	1129630	Phosphoribosylglycinamide formyltransferase (EC 2.1.2.2)
Core gene family 1084	AE007869.2_1162	Chr I	circular	C58	-	1129627	1130700	Phosphoribosylformylglycinamidine cyclo-ligase (EC 6.3.3.1)
Core gene family 1085	AE007869.2_1163	Chr I	circular	C58	+	1130984	1132141	Putative permease often clustered with de novo purine synthesis
Core gene family 1086	AE007869.2_1164	Chr I	circular	C58	+	1132144	1132872	DnaA inactivator Hda (shorter homolog of DnaA)
Core gene family 1087	AE007869.2_1165	Chr I	circular	C58	+	1132926	1135172	Polyphosphate kinase (EC 2.7.4.1)
Core gene family 1088	AE007869.2_1166	Chr I	circular	C58	+	1135169	1136692	Exopolyphosphatase (EC 3.6.1.11)
Core gene family 1089	AE007869.2_1167	Chr I	circular	C58	-	1136724	1137356	putative acetyltransferase
Core gene family 1090	AE007869.2_1168	Chr I	circular	C58	-	1137506	1137853	hypothetical protein
Core gene family 1091	AE007869.2_1169	Chr I	circular	C58	-	1138023	1138370	Uncharacterized protein YunG
Core gene family 1092	AE007869.2_1170	Chr I	circular	C58	-	1138608	1139966	hypothetical protein
Core gene family 1093	AE007869.2_1171	Chr I	circular	C58	-	1140111	1141139	Proteins incorrectly called adenylate cyclase
Core gene family 1094	AE007869.2_1172	Chr I	circular	C58	-	1141394	1141924	hypothetical protein
Core gene family 1095	AE007869.2_1173	Chr I	circular	C58	-	1142006	1143172	Ribonuclease D (EC 3.1.26.3)
Core gene family 1096	AE007869.2_1174	Chr I	circular	C58	-	1143255	1144544	Uncharacterized MFS-type transporter
Core gene family 1097	AE007869.2_1176	Chr I	circular	C58	+	1144725	1146512	Aspartyl-tRNA synthetase (EC 6.1.1.12) @ Aspartyl-tRNA(Asn) synthetase (EC 6.1.1.23)
Core gene family 1098	AE007869.2_1177	Chr I	circular	C58	+	1146515	1146991	hypothetical protein
Core gene family 1099	AE007869.2_1178	Chr I	circular	C58	+	1147247	1148689	Inner membrane protein CreD
Core gene family 1100	AE007869.2_1179	Chr I	circular	C58	+	1148898	1150379	Sulfate permease
Core gene family 1101	AE007869.2_1181	Chr I	circular	C58	+	1151840	1154092	DNA topoisomerase IV subunit A (EC 5.99.1.3)
Core gene family 1102	AE007869.2_1182	Chr I	circular	C58	-	1154189	1154947	Arginyl-tRNA--protein transferase (EC 2.3.2.8)
Core gene family 1103	AE007869.2_1184	Chr I	circular	C58	-	1155125	1155583	FIG00451006: hypothetical protein
Core gene family 1104	AE007869.2_1186	Chr I	circular	C58	+	1156868	1157305	Uncharacterized MFS-type transporter
Core gene family 1105	AE007869.2_1187	Chr I	circular	C58	+	1157537	1158049	Transcriptional regulator, MarR family
Core gene family 1106	AE007869.2_1188	Chr I	circular	C58	+	1158423	1159754	hypothetical protein
Core gene family 1107	AE007869.2_1189	Chr I	circular	C58	+	1160109	1161398	Serine hydroxymethyltransferase (EC 2.1.2.1)
Core gene family 1108	AE007869.2_1190	Chr I	circular	C58	+	1161411	1161890	Ribonucleotide reductase transcriptional regulator NrdR
Core gene family 1109	AE007869.2_1191	Chr I	circular	C58	+	1161893	1163137	Diaminohydroxyphosphoribosylaminopyrimidine deaminase (EC 3.5.4.26) / 5-amino-6-(5-phosphoribosylamino)uracil reductase (EC 1.1.1.193)
Core gene family 1110	AE007869.2_1192	Chr I	circular	C58	+	1163137	1163748	Riboflavin synthase eubacterial/eukaryotic (EC 2.5.1.9)
Core gene family 1111	AE007869.2_1193	Chr I	circular	C58	+	1164042	1164674	Transporter, LysE family
Core gene family 1112	AE007869.2_1194	Chr I	circular	C58	+	1164851	1165297	6,7-dimethyl-8-ribityllumazine synthase (EC 2.5.1.78)
Core gene family 1113	AE007869.2_1195	Chr I	circular	C58	+	1165302	1165799	Transcription termination protein NusB
Core gene family 1114	AE007869.2_1196	Chr I	circular	C58	+	1165821	1167044	Uncharacterized MFS-type transporter
Core gene family 1115	AE007869.2_1197	Chr I	circular	C58	+	1167264	1169402	Pyrophosphate-energized proton pump (EC 3.6.1.1)
Core gene family 1116	AE007869.2_1198	Chr I	circular	C58	-	1169477	1170010	Outer membrane beta-barrel assembly protein BamE
Core gene family 1117	AE007869.2_1199	Chr I	circular	C58	+	1170105	1170218	hypothetical protein
Core gene family 1118	AE007869.2_1200	Chr I	circular	C58	+	1170283	1170819	Ubiquinol-cytochrome C chaperone
Core gene family 1119	AE007869.2_1201	Chr I	circular	C58	+	1170831	1171394	FIG01269488: protein, clustered with ribosomal protein L32p
Core gene family 1120	AE007869.2_1202	Chr I	circular	C58	+	1171495	1172556	Phosphate:acyl-ACP acyltransferase PlsX (EC 2.3.1.n2)
Core gene family 1121	AE007869.2_1203	Chr I	circular	C58	+	1172561	1173532	3-oxoacyl-[acyl-carrier-protein] synthase, KASIII (EC 2.3.1.180)
Core gene family 1122	AE007869.2_1204	Chr I	circular	C58	+	1173774	1174112	Integration host factor alpha subunit
Core gene family 1123	AE007869.2_1205	Chr I	circular	C58	+	1174387	1174920	Transcriptional regulator PA2737, MerR family
Core gene family 1124	AE007869.2_1206	Chr I	circular	C58	+	1175006	1175734	Nuclease
Core gene family 1125	AE007869.2_1222	Chr I	circular	C58	+	1186485	1188989	Lead, cadmium, zinc and mercury transporting ATPase (EC 3.6.3.3) (EC 3.6.3.5); Copper-translocating P-type ATPase (EC 3.6.3.4)
Core gene family 1126	AE007869.2_1223	Chr I	circular	C58	+	1189005	1190012	2-polyprenylphenol hydroxylase and related flavodoxin oxidoreductases / CDP-6-deoxy-delta-3,4-glucoseen reductase-like
Core gene family 1127	AE007869.2_1224	Chr I	circular	C58	+	1190024	1190512	Transcriptional regulator, MerR family
Core gene family 1128	AE007869.2_1225	Chr I	circular	C58	+	1190587	1191531	ABC transporter, permease protein 1 (cluster 5, nickel/peptides/opines)
Core gene family 1129	AE007869.2_1226	Chr I	circular	C58	+	1191521	1192426	ABC transporter, permease protein 2 (cluster 5, nickel/peptides/opines)
Core gene family 1130	AE007869.2_1227	Chr I	circular	C58	+	1192564	1193631	ABC transporter, ATP-binding protein (cluster 5, nickel/peptides/opines)
Core gene family 1131	AE007869.2_1228	Chr I	circular	C58	+	1193643	1194653	ABC transporter, ATP-binding protein (cluster 5, nickel/peptides/opines)
Core gene family 1132	AE007869.2_1229	Chr I	circular	C58	+	1194886	1196379	ABC transporter, substrate-binding protein (cluster 5, nickel/peptides/opines)
Core gene family 1133	AE007869.2_1231	Chr I	circular	C58	-	1196713	1196967	Copper(I) chaperone CopZ
Core gene family 1134	AE007869.2_1232	Chr I	circular	C58	-	1197074	1198531	Trk potassium uptake system protein TrkH
Core gene family 1135	AE007869.2_1233	Chr I	circular	C58	+	1198612	1199886	Threonine dehydratase biosynthetic (EC 4.3.1.19)
Core gene family 1136	AE007869.2_1234	Chr I	circular	C58	+	1199961	1200272	hypothetical protein
Core gene family 1137	AE007869.2_1235	Chr I	circular	C58	+	1200490	1201755	Diguanylate cyclase/phosphodiesterase domain 1 (GGDEF)
Core gene family 1138	AE007869.2_1236	Chr I	circular	C58	-	1201795	1202412	FMN-dependent NADH-azoreductase (EC 1.7.1.6)
Core gene family 1139	AE007869.2_1237	Chr I	circular	C58	+	1202563	1203531	Transcriptional regulator, LysR family
Core gene family 1140	AE007869.2_1238	Chr I	circular	C58	-	1203727	1205715	2',3'-cyclic-nucleotide 2'-phosphodiesterase (EC 3.1.4.16) / 3'-nucleotidase (EC 3.1.3.6)
Core gene family 1141	AE007869.2_1240	Chr I	circular	C58	-	1206334	1206801	Mlr0359 protein
Core gene family 1142	AE007869.2_1241	Chr I	circular	C58	+	1206965	1207849	hypothetical protein
Core gene family 1143	AE007869.2_1242	Chr I	circular	C58	+	1207901	1208545	Dihydrofolate reductase homolog
Core gene family 1144	AE007869.2_1243	Chr I	circular	C58	-	1208765	1210186	3-mercaptopyruvate sulfurtransferase (EC 2.8.1.2) / Acetyltransferase, GNAT family
Core gene family 1145	AE007869.2_1244	Chr I	circular	C58	-	1210203	1210940	Ser-tRNA(Ala) deacylase @ Gly-tRNA(Ala) deacylase
Core gene family 1146	AE007869.2_1245	Chr I	circular	C58	-	1210953	1211990	Cystathionine beta-synthase (EC 4.2.1.22)
Core gene family 1147	AE007869.2_1246	Chr I	circular	C58	-	1212113	1213552	Deoxyribodipyrimidine photolyase (EC 4.1.99.3)
Core gene family 1148	AE007869.2_1248	Chr I	circular	C58	+	1213741	1214022	hypothetical protein
Core gene family 1149	AE007869.2_1249	Chr I	circular	C58	+	1214172	1214729	Methylated-DNA--protein-cysteine methyltransferase (EC 2.1.1.63)
Core gene family 1150	AE007869.2_1250	Chr I	circular	C58	+	1214912	1215286	hypothetical protein
Core gene family 1151	AE007869.2_1251	Chr I	circular	C58	-	1215343	1215582	hypothetical protein
Core gene family 1152	AE007869.2_1252	Chr I	circular	C58	+	1215751	1216155	hypothetical protein
Core gene family 1153	AE007869.2_1255	Chr I	circular	C58	+	1217373	1217645	hypothetical protein
Core gene family 1154	AE007869.2_1256	Chr I	circular	C58	-	1217651	1218295	exopolysaccharide synthesis protein ExoD-related protein
Core gene family 1155	AE007869.2_1257	Chr I	circular	C58	-	1218407	1218508	hypothetical protein
Core gene family 1156	AE007869.2_1258	Chr I	circular	C58	+	1218804	1219391	FIG139438: lipoprotein B
Core gene family 1157	AE007869.2_1259	Chr I	circular	C58	+	1219497	1220084	Protein tyrosine phosphatase
Core gene family 1158	AE007869.2_1261	Chr I	circular	C58	-	1220721	1220981	FIG00984656: hypothetical protein
Core gene family 1159	AE007869.2_1262	Chr I	circular	C58	+	1221425	1221961	Gll1598 protein
Core gene family 1160	AE007869.2_1263	Chr I	circular	C58	-	1222035	1222676	hypothetical protein
Core gene family 1161	AE007869.2_1264	Chr I	circular	C58	-	1222848	1222997	hypothetical protein
Core gene family 1162	AE007869.2_1265	Chr I	circular	C58	-	1223075	1224316	Mll8434 protein
Core gene family 1163	AE007869.2_1266	Chr I	circular	C58	-	1224313	1225866	Bacterial sugar transferase
Core gene family 1164	AE007869.2_1267	Chr I	circular	C58	-	1226090	1227232	Glycosyltransferase
Core gene family 1165	AE007869.2_1268	Chr I	circular	C58	-	1227249	1227821	Polysaccharide export protein
Core gene family 1166	AE007869.2_1269	Chr I	circular	C58	+	1228032	1230293	Succinoglycan biosynthesis transport protein
Core gene family 1167	AE007869.2_1270	Chr I	circular	C58	-	1230312	1231541	hypothetical protein
Core gene family 1168	AE007869.2_1271	Chr I	circular	C58	-	1231639	1231851	hypothetical protein
Core gene family 1169	AE007869.2_1272	Chr I	circular	C58	+	1231979	1233097	Heme A synthase, cytochrome oxidase biogenesis protein Cox15-CtaA
Core gene family 1170	AE007869.2_1273	Chr I	circular	C58	-	1233104	1233949	Aminoglycoside 6-phosphotransferase, putative
Core gene family 1171	AE007869.2_1274	Chr I	circular	C58	-	1233946	1234878	N-acetyl-gamma-glutamyl-phosphate reductase (EC 1.2.1.38)
Core gene family 1172	AE007869.2_1275	Chr I	circular	C58	-	1234949	1235902	Agmatinase (EC 3.5.3.11)
Core gene family 1173	AE007869.2_1276	Chr I	circular	C58	-	1236034	1236501	SSU ribosomal protein S9p (S16e)
Core gene family 1174	AE007869.2_1277	Chr I	circular	C58	-	1236504	1236968	LSU ribosomal protein L13p (L13Ae)
Core gene family 1175	AE007869.2_1278	Chr I	circular	C58	-	1237221	1238057	Integral membrane protein
Core gene family 1176	AE007869.2_1280	Chr I	circular	C58	+	1238961	1239395	O-acetylhomoserine sulfhydrylase (EC 2.5.1.49) @ O-succinylhomoserine sulfhydrylase (EC 2.5.1.48)
Core gene family 1177	AE007869.2_1281	Chr I	circular	C58	+	1239469	1240752	O-acetylhomoserine sulfhydrylase (EC 2.5.1.49) @ O-succinylhomoserine sulfhydrylase (EC 2.5.1.48)
Core gene family 1178	AE007869.2_1282	Chr I	circular	C58	+	1241039	1241491	hypothetical protein
Core gene family 1179	AE007869.2_1283	Chr I	circular	C58	+	1241666	1242007	Mlr8466 protein
Core gene family 1180	AE007869.2_1284	Chr I	circular	C58	-	1242031	1242345	Transcriptional regulator, ArsR family
Core gene family 1181	AE007869.2_1286	Chr I	circular	C58	-	1243230	1244477	Cytochrome P450 hydroxylase
Core gene family 1182	AE007869.2_1287	Chr I	circular	C58	-	1244567	1245814	GGDEF domain protein
Core gene family 1183	AE007869.2_1291	Chr I	circular	C58	+	1247190	1248467	ATP-dependent Clp protease ATP-binding subunit ClpX
Core gene family 1184	AE007869.2_1292	Chr I	circular	C58	+	1248881	1251298	ATP-dependent protease La (EC 3.4.21.53) Type I
Core gene family 1185	AE007869.2_1293	Chr I	circular	C58	+	1251588	1251863	DNA-binding protein HU-beta
Core gene family 1186	AE007869.2_1294	Chr I	circular	C58	+	1252207	1254405	Alkaline phosphatase (EC 3.1.3.1)
Core gene family 1187	AE007869.2_1298	Chr I	circular	C58	+	1256220	1256585	NADH ubiquinone oxidoreductase chain A (EC 1.6.5.3)
Core gene family 1188	AE007869.2_1299	Chr I	circular	C58	+	1256576	1257160	NADH-ubiquinone oxidoreductase chain B (EC 1.6.5.3)
Core gene family 1189	AE007869.2_1300	Chr I	circular	C58	+	1257182	1257784	NADH-ubiquinone oxidoreductase chain C (EC 1.6.5.3)
Core gene family 1190	AE007869.2_1301	Chr I	circular	C58	+	1257781	1258209	Gfa-like protein
Core gene family 1191	AE007869.2_1302	Chr I	circular	C58	+	1258211	1259401	NADH-ubiquinone oxidoreductase chain D (EC 1.6.5.3)
Core gene family 1192	AE007869.2_1303	Chr I	circular	C58	+	1259401	1259661	hypothetical protein
Core gene family 1193	AE007869.2_1304	Chr I	circular	C58	+	1259678	1260787	NADH-ubiquinone oxidoreductase chain E (EC 1.6.5.3)
Core gene family 1194	AE007869.2_1305	Chr I	circular	C58	+	1260798	1262102	NADH-ubiquinone oxidoreductase chain F (EC 1.6.5.3)
Core gene family 1195	AE007869.2_1306	Chr I	circular	C58	+	1262252	1264333	NADH-ubiquinone oxidoreductase chain G (EC 1.6.5.3)
Core gene family 1196	AE007869.2_1307	Chr I	circular	C58	+	1264347	1265393	NADH-ubiquinone oxidoreductase chain H (EC 1.6.5.3)
Core gene family 1197	AE007869.2_1308	Chr I	circular	C58	+	1265430	1265921	NADH-ubiquinone oxidoreductase chain I (EC 1.6.5.3)
Core gene family 1198	AE007869.2_1309	Chr I	circular	C58	+	1266059	1266673	NADH-ubiquinone oxidoreductase chain J (EC 1.6.5.3)
Core gene family 1199	AE007869.2_1310	Chr I	circular	C58	+	1266703	1267011	NADH-ubiquinone oxidoreductase chain K (EC 1.6.5.3)
Core gene family 1200	AE007869.2_1311	Chr I	circular	C58	+	1267019	1269016	NADH-ubiquinone oxidoreductase chain L (EC 1.6.5.3)
Core gene family 1201	AE007869.2_1312	Chr I	circular	C58	+	1269016	1270527	NADH-ubiquinone oxidoreductase chain M (EC 1.6.5.3)
Core gene family 1202	AE007869.2_1313	Chr I	circular	C58	+	1270546	1271988	NADH-ubiquinone oxidoreductase chain N (EC 1.6.5.3)
Core gene family 1203	AE007869.2_1314	Chr I	circular	C58	+	1272015	1272755	Biotin--protein ligase (EC 6.3.4.9)(EC 6.3.4.10)(EC 6.3.4.11)(EC 6.3.4.15)
Core gene family 1204	AE007869.2_1315	Chr I	circular	C58	+	1272959	1274626	Ribonuclease J (endonuclease and 5' exonuclease)
Core gene family 1205	AE007869.2_1316	Chr I	circular	C58	+	1274803	1275072	hypothetical protein
Core gene family 1206	AE007869.2_1317	Chr I	circular	C58	+	1275738	1277060	Prolyl-tRNA synthetase (EC 6.1.1.15), bacterial type
Core gene family 1207	AE007869.2_1318	Chr I	circular	C58	+	1277188	1278495	Lipoprotein releasing system transmembrane protein LolC/LolE
Core gene family 1208	AE007869.2_1319	Chr I	circular	C58	+	1278511	1279194	Lipoprotein-releasing system ATP-binding protein LolD
Core gene family 1209	AE007869.2_1320	Chr I	circular	C58	+	1279704	1283207	DNA polymerase III alpha subunit (EC 2.7.7.7)
Core gene family 1210	AE007869.2_1321	Chr I	circular	C58	-	1283219	1284478	L,D-transpeptidase
Core gene family 1211	AE007869.2_1322	Chr I	circular	C58	-	1284614	1285927	DNA polymerase IV (EC 2.7.7.7)
Core gene family 1212	AE007869.2_1323	Chr I	circular	C58	-	1285967	1286275	hypothetical protein
Core gene family 1213	AE007869.2_1324	Chr I	circular	C58	+	1286407	1286778	Polar-differentiation response regulator DivK
Core gene family 1214	AE007869.2_1325	Chr I	circular	C58	+	1286797	1288167	Pole remodelling regulatory diguanylate cyclase
Core gene family 1215	AE007869.2_1326	Chr I	circular	C58	-	1289076	1289243	LSU ribosomal protein L33p @ LSU ribosomal protein L33p, zinc-independent
Core gene family 1216	AE007869.2_1327	Chr I	circular	C58	-	1289333	1290508	Uncharacterized MFS-type transporter
Core gene family 1217	AE007869.2_1328	Chr I	circular	C58	-	1290517	1291155	MutT/Nudix family protein
Core gene family 1218	AE007869.2_1329	Chr I	circular	C58	-	1291206	1291649	hypothetical protein
Core gene family 1219	AE007869.2_1330	Chr I	circular	C58	-	1291692	1294046	3'-to-5' exoribonuclease RNase R
Core gene family 1220	AE007869.2_1331	Chr I	circular	C58	-	1294043	1296721	DNA topoisomerase I (EC 5.99.1.2)
Core gene family 1221	AE007869.2_1333	Chr I	circular	C58	-	1297167	1298309	Rossmann fold nucleotide-binding protein Smf possibly involved in DNA uptake
Core gene family 1222	AE007869.2_1334	Chr I	circular	C58	-	1298331	1298948	Acyl-phosphate:glycerol-3-phosphate O-acyltransferase PlsY (EC 2.3.1.n3)
Core gene family 1223	AE007869.2_1335	Chr I	circular	C58	-	1298997	1300289	Dihydroorotase (EC 3.5.2.3)
Core gene family 1224	AE007869.2_1336	Chr I	circular	C58	-	1300286	1301227	Aspartate carbamoyltransferase (EC 2.1.3.2)
Core gene family 1225	AE007869.2_1337	Chr I	circular	C58	-	1301458	1301889	hypothetical protein
Core gene family 1226	AE007869.2_1338	Chr I	circular	C58	+	1302247	1303899	Acyl-CoA dehydrogenase
Core gene family 1227	AE007869.2_1339	Chr I	circular	C58	+	1304040	1304651	Acetyltransferase
Core gene family 1228	AE007869.2_1342	Chr I	circular	C58	+	1305536	1306180	Transcriptional regulator, AcrR family
Core gene family 1229	AE007869.2_1344	Chr I	circular	C58	+	1306585	1306902	HYPOTHETICAL TRANSMEMBRANE PROTEIN
Core gene family 1230	AE007869.2_1345	Chr I	circular	C58	-	1306854	1307333	Putative pre-16S rRNA nuclease YqgF
Core gene family 1231	AE007869.2_1346	Chr I	circular	C58	-	1307348	1307650	Protein PhnA
Core gene family 1232	AE007869.2_1347	Chr I	circular	C58	+	1307735	1308439	MBL-fold metallo-hydrolase superfamily
Core gene family 1233	AE007869.2_1348	Chr I	circular	C58	+	1308566	1308853	Aspartyl-tRNA(Asn) amidotransferase subunit C (EC 6.3.5.6) @ Glutamyl-tRNA(Gln) amidotransferase subunit C (EC 6.3.5.7)
Core gene family 1234	AE007869.2_1349	Chr I	circular	C58	+	1308910	1310391	Aspartyl-tRNA(Asn) amidotransferase subunit A (EC 6.3.5.6) @ Glutamyl-tRNA(Gln) amidotransferase subunit A (EC 6.3.5.7)
Core gene family 1235	AE007869.2_1351	Chr I	circular	C58	-	1310946	1311203	UPF0386 protein YjhX
Core gene family 1236	AE007869.2_1352	Chr I	circular	C58	+	1311479	1311988	Acetyltransferase
Core gene family 1237	AE007869.2_1353	Chr I	circular	C58	-	1311970	1312302	putative membrane protein
Core gene family 1238	AE007869.2_1354	Chr I	circular	C58	+	1312454	1313959	Aspartyl-tRNA(Asn) amidotransferase subunit B (EC 6.3.5.6) @ Glutamyl-tRNA(Gln) amidotransferase subunit B (EC 6.3.5.7)
Core gene family 1239	AE007869.2_1355	Chr I	circular	C58	+	1314168	1314665	Acetyltransferase, GNAT family
Core gene family 1240	AE007869.2_1356	Chr I	circular	C58	+	1314662	1315135	Regulatory protein for C-P lyase
Core gene family 1241	AE007869.2_1357	Chr I	circular	C58	+	1315245	1315643	NADH:ubiquinone oxidoreductase 17.2 kD subunit
Core gene family 1242	AE007869.2_1359	Chr I	circular	C58	+	1315775	1316212	FIG167255: hypothetical protein
Core gene family 1243	AE007869.2_1360	Chr I	circular	C58	-	1316226	1316840	Leucyl/phenylalanyl-tRNA--protein transferase (EC 2.3.2.6)
Core gene family 1244	AE007869.2_1361	Chr I	circular	C58	-	1316847	1318193	Biotin carboxylase of acetyl-CoA carboxylase (EC 6.3.4.14)
Core gene family 1245	AE007869.2_1362	Chr I	circular	C58	-	1318206	1318694	Biotin carboxyl carrier protein of acetyl-CoA carboxylase
Core gene family 1246	AE007869.2_1363	Chr I	circular	C58	-	1318720	1319157	3-dehydroquinate dehydratase II (EC 4.2.1.10)
Core gene family 1247	AE007869.2_1364	Chr I	circular	C58	-	1319283	1320050	Protein-disulfide isomerase
Core gene family 1248	AE007869.2_1365	Chr I	circular	C58	+	1320218	1321381	Valine--pyruvate aminotransferase (EC 2.6.1.66)
Core gene family 1249	AE007869.2_1366	Chr I	circular	C58	-	1321409	1322092	Transcriptional regulator, ArsR family
Core gene family 1250	AE007869.2_1367	Chr I	circular	C58	+	1322167	1322493	(AF179595) Vco33
Core gene family 1251	AE007869.2_1368	Chr I	circular	C58	+	1322490	1322855	Antibiotic biosynthesis monooxygenase
Core gene family 1252	AE007869.2_1369	Chr I	circular	C58	+	1322983	1323687	Oxidoreductase, short-chain dehydrogenase/reductase family
Core gene family 1253	AE007869.2_1370	Chr I	circular	C58	-	1323801	1326734	Ribonuclease E (EC 3.1.26.12)
Core gene family 1254	AE007869.2_1371	Chr I	circular	C58	-	1326994	1327134	hypothetical protein
Core gene family 1255	AE007869.2_1373	Chr I	circular	C58	+	1327380	1328639	N-acetylmuramoyl-L-alanine amidase (EC 3.5.1.28)
Core gene family 1256	AE007869.2_1374	Chr I	circular	C58	+	1328956	1331403	Multimodular transpeptidase-transglycosylase (EC 2.4.1.129) (EC 3.4.-.-)
Core gene family 1257	AE007869.2_1376	Chr I	circular	C58	+	1331605	1332633	Peptide chain release factor 2 @ programmed frameshift-containing
Core gene family 1258	AE007869.2_1378	Chr I	circular	C58	-	1333206	1333706	hypothetical protein
Core gene family 1259	AE007869.2_1379	Chr I	circular	C58	-	1333726	1334499	NAD kinase (EC 2.7.1.23)
Core gene family 1260	AE007869.2_1385	Chr I	circular	C58	+	1344809	1345177	hypothetical protein
Core gene family 1261	AE007869.2_1386	Chr I	circular	C58	+	1345307	1345627	Ferredoxin, 2Fe-2S
Core gene family 1262	AE007869.2_1387	Chr I	circular	C58	-	1345934	1346560	Mlr0789 protein
Core gene family 1263	AE007869.2_1388	Chr I	circular	C58	+	1346665	1347525	Dihydropteroate synthase (EC 2.5.1.15)
Core gene family 1264	AE007869.2_1389	Chr I	circular	C58	+	1347605	1347970	Dihydroneopterin aldolase (EC 4.1.2.25)
Core gene family 1265	AE007869.2_1390	Chr I	circular	C58	+	1347954	1348490	2-amino-4-hydroxy-6-hydroxymethyldihydropteridine pyrophosphokinase (EC 2.7.6.3)
Core gene family 1266	AE007869.2_1391	Chr I	circular	C58	-	1348505	1349065	Mlr0777 protein
Core gene family 1267	AE007869.2_1392	Chr I	circular	C58	-	1349195	1350274	GTP-binding protein
Core gene family 1268	AE007869.2_1393	Chr I	circular	C58	-	1350271	1351749	Amino acid regulated cytosolic protein
Core gene family 1269	AE007869.2_1394	Chr I	circular	C58	-	1351878	1352387	Phosphohistidine phosphatase SixA
Core gene family 1270	AE007869.2_1395	Chr I	circular	C58	+	1352657	1353076	DksA family protein PA5536 (no Zn-finger)
Core gene family 1271	AE007869.2_1396	Chr I	circular	C58	-	1353185	1354426	Flagellar biosynthesis protein FliO / Domain of unknown function RL2641.C
Core gene family 1272	AE007869.2_1397	Chr I	circular	C58	+	1354669	1354947	hypothetical protein
Core gene family 1273	AE007869.2_1398	Chr I	circular	C58	+	1355121	1357706	Sensor kinase
Core gene family 1274	AE007869.2_1399	Chr I	circular	C58	+	1357979	1358332	ATP-dependent Clp protease adaptor protein ClpS
Core gene family 1275	AE007869.2_1400	Chr I	circular	C58	+	1358343	1360853	ATP-dependent Clp protease ATP-binding subunit ClpA
Core gene family 1276	AE007869.2_1401	Chr I	circular	C58	+	1360932	1361690	FIG00440573: hypothetical protein
Core gene family 1277	AE007869.2_1402	Chr I	circular	C58	+	1361687	1362031	Bll5137 protein
Core gene family 1278	AE007869.2_1403	Chr I	circular	C58	-	1362044	1362910	Transcriptional regulator, LysR family
Core gene family 1279	AE007869.2_1404	Chr I	circular	C58	+	1363021	1363872	hypothetical protein
Core gene family 1280	AE007869.2_1405	Chr I	circular	C58	-	1363999	1364427	Bis(5'-nucleosyl)-tetraphosphatase (asymmetrical) (EC 3.6.1.17)
Core gene family 1281	AE007869.2_1406	Chr I	circular	C58	-	1364449	1365648	FIG110192: hypothetical protein
Core gene family 1282	AE007869.2_1407	Chr I	circular	C58	-	1365645	1366385	Glycerophosphoryl diester phosphodiesterase (EC 3.1.4.46)
Core gene family 1283	AE007869.2_1408	Chr I	circular	C58	-	1366382	1366852	RidA/YER057c/UK114 superfamily, group 1
Core gene family 1284	AE007869.2_1409	Chr I	circular	C58	+	1366969	1367811	ATP/GTP-binding site motif A
Core gene family 1285	AE007869.2_1410	Chr I	circular	C58	+	1368005	1368772	SSU ribosomal protein S2p (SAe)
Core gene family 1286	AE007869.2_1411	Chr I	circular	C58	-	1368973	1369086	hypothetical protein
Core gene family 1287	AE007869.2_1412	Chr I	circular	C58	+	1369132	1370058	Translation elongation factor Ts
Core gene family 1288	AE007869.2_1413	Chr I	circular	C58	+	1370156	1370878	Uridylate kinase (EC 2.7.4.22)
Core gene family 1289	AE007869.2_1414	Chr I	circular	C58	+	1370945	1371502	Ribosome recycling factor
Core gene family 1290	AE007869.2_1415	Chr I	circular	C58	+	1371567	1372310	Undecaprenyl diphosphate synthase (EC 2.5.1.31)
Core gene family 1291	AE007869.2_1416	Chr I	circular	C58	+	1372310	1373143	Phosphatidate cytidylyltransferase (EC 2.7.7.41)
Core gene family 1292	AE007869.2_1417	Chr I	circular	C58	+	1373181	1374314	Intramembrane protease RasP/YluC, implicated in cell division based on FtsL cleavage
Core gene family 1293	AE007869.2_1418	Chr I	circular	C58	+	1374514	1376838	Outer membrane protein assembly factor YaeT
Core gene family 1294	AE007869.2_1419	Chr I	circular	C58	+	1376888	1377955	UDP-3-O-[3-hydroxymyristoyl] glucosamine N-acyltransferase (EC 2.3.1.191)
Core gene family 1295	AE007869.2_1420	Chr I	circular	C58	+	1377948	1378412	3-hydroxyacyl-[acyl-carrier-protein] dehydratase, FabZ form (EC 4.2.1.59)
Core gene family 1296	AE007869.2_1421	Chr I	circular	C58	+	1378412	1379227	Acyl-[acyl-carrier-protein]--UDP-N-acetylglucosamine O-acyltransferase (EC 2.3.1.129)
Core gene family 1297	AE007869.2_1422	Chr I	circular	C58	+	1379231	1380112	UDP-2,3-diacylglucosamine pyrophosphatase
Core gene family 1298	AE007869.2_1423	Chr I	circular	C58	+	1380109	1381293	Lipid-A-disaccharide synthase (EC 2.4.1.182)
Core gene family 1299	AE007869.2_1424	Chr I	circular	C58	+	1381486	1382196	Transcriptional regulator, GntR family
Core gene family 1300	AE007869.2_1425	Chr I	circular	C58	+	1382203	1382988	ABC transporter, substrate-binding protein (cluster 3, basic aa/glutamine/opines)
Core gene family 1301	AE007869.2_1426	Chr I	circular	C58	+	1383069	1383740	ABC transporter, permease protein (cluster 3, basic aa/glutamine/opines)
Core gene family 1302	AE007869.2_1427	Chr I	circular	C58	+	1383737	1384396	ABC transporter, permease protein (cluster 3, basic aa/glutamine/opines)
Core gene family 1303	AE007869.2_1428	Chr I	circular	C58	+	1384374	1385108	Glutamine ABC transporter, ATP-binding protein GlnQ
Core gene family 1304	AE007869.2_1429	Chr I	circular	C58	-	1385187	1386476	Citrate synthase (si) (EC 2.3.3.1)
Core gene family 1305	AE007869.2_1430	Chr I	circular	C58	+	1386591	1389212	DNA internalization-related competence protein ComEC/Rec2
Core gene family 1306	AE007869.2_1431	Chr I	circular	C58	-	1389232	1389909	Glutathione S-transferase
Core gene family 1307	AE007869.2_1432	Chr I	circular	C58	-	1390170	1390892	SOS-response repressor and protease LexA (EC 3.4.21.88)
Core gene family 1308	AE007869.2_1433	Chr I	circular	C58	-	1391275	1392006	Glutamine ABC transporter, ATP-binding protein GlnQ
Core gene family 1309	AE007869.2_1434	Chr I	circular	C58	-	1391987	1392640	ABC transporter, permease protein (cluster 3, basic aa/glutamine/opines)
Core gene family 1310	AE007869.2_1435	Chr I	circular	C58	-	1392640	1393344	ABC transporter, permease protein (cluster 3, basic aa/glutamine/opines)
Core gene family 1311	AE007869.2_1436	Chr I	circular	C58	-	1393413	1394216	ABC transporter, substrate-binding protein (cluster 3, basic aa/glutamine/opines)
Core gene family 1312	AE007869.2_1437	Chr I	circular	C58	-	1394282	1395268	D-3-phosphoglycerate dehydrogenase (EC 1.1.1.95)
Core gene family 1313	AE007869.2_1438	Chr I	circular	C58	-	1395345	1396496	ABC transporter, ATP-binding protein (cluster 1, maltose/g3p/polyamine/iron); ABC transporter, ATP-binding protein (cluster 10, nitrate/sulfonate/bicarbonate)
Core gene family 1314	AE007869.2_1439	Chr I	circular	C58	-	1396509	1397339	ABC transporter, permease protein 2 (cluster 1, maltose/g3p/polyamine/iron)
Core gene family 1315	AE007869.2_1440	Chr I	circular	C58	-	1397339	1398256	ABC transporter, permease protein 1 (cluster 1, maltose/g3p/polyamine/iron)
Core gene family 1316	AE007869.2_1441	Chr I	circular	C58	-	1398321	1399538	ABC transporter, substrate-binding protein (cluster 1, maltose/g3p/polyamine/iron)
Core gene family 1317	AE007869.2_1442	Chr I	circular	C58	-	1399662	1400417	Transcriptional regulator, GntR family
Core gene family 1318	AE007869.2_1443	Chr I	circular	C58	+	1400578	1401780	Gluconate dehydratase (EC 4.2.1.39)
Core gene family 1319	AE007869.2_1444	Chr I	circular	C58	+	1401791	1402561	5-keto-D-gluconate 5-reductase (EC 1.1.1.69)
Core gene family 1320	AE007869.2_1445	Chr I	circular	C58	+	1402611	1403654	L-idonate 5-dehydrogenase (EC 1.1.1.264)
Core gene family 1321	AE007869.2_1446	Chr I	circular	C58	+	1403654	1404142	Ureidoglycolate lyase (EC 4.3.2.3)
Core gene family 1322	AE007869.2_1447	Chr I	circular	C58	-	1404293	1405015	ABC transporter, ATP-binding protein 2 (cluster 4, leucine/isoleucine/valine/benzoate)
Core gene family 1323	AE007869.2_1448	Chr I	circular	C58	-	1405012	1406784	ABC transporter, permease protein 2 (cluster 4, leucine/isoleucine/valine/benzoate) / ABC transporter, ATP-binding protein 1 (cluster 4, leucine/isoleucine/valine/benzoate)
Core gene family 1324	AE007869.2_1449	Chr I	circular	C58	-	1406786	1407820	ABC transporter, permease protein 1 (cluster 4, leucine/isoleucine/valine/benzoate)
Core gene family 1325	AE007869.2_1450	Chr I	circular	C58	-	1407959	1409107	ABC transporter, substrate-binding protein (cluster 4, leucine/isoleucine/valine/benzoate)
Core gene family 1326	AE007869.2_1451	Chr I	circular	C58	-	1409176	1410768	Acyl-CoA dehydrogenase
Core gene family 1327	AE007869.2_1452	Chr I	circular	C58	-	1410773	1411546	3-hydroxyacyl-CoA dehydrogenase type II
Core gene family 1328	AE007869.2_1453	Chr I	circular	C58	-	1411543	1413378	Long-chain-fatty-acid--CoA ligase (EC 6.2.1.3)
Core gene family 1329	AE007869.2_1454	Chr I	circular	C58	+	1413523	1414320	Enoyl-CoA hydratase (EC 4.2.1.17)
Core gene family 1330	AE007869.2_1455	Chr I	circular	C58	-	1414370	1415290	5,10-methylenetetrahydrofolate reductase (EC 1.5.1.20)
Core gene family 1331	AE007869.2_1456	Chr I	circular	C58	+	1415598	1416332	Transcriptional regulator, GntR family
Core gene family 1332	AE007869.2_1457	Chr I	circular	C58	+	1416488	1417903	Similar to vanillate/3-O-methylgallate O-demethylase
Core gene family 1333	AE007869.2_1458	Chr I	circular	C58	-	1418102	1418977	hypothetical protein
Core gene family 1334	AE007869.2_1459	Chr I	circular	C58	-	1418967	1419446	Transcriptional regulator, MarR family
Core gene family 1335	AE007869.2_1460	Chr I	circular	C58	+	1419730	1420608	Lactoylglutathione lyase and related lyases
Core gene family 1336	AE007869.2_1461	Chr I	circular	C58	+	1420608	1421453	2-Keto-3-deoxy-D-manno-octulosonate-8-phosphate synthase (EC 2.5.1.55)
Core gene family 1337	AE007869.2_1462	Chr I	circular	C58	+	1421590	1422864	Enolase (EC 4.2.1.11)
Core gene family 1338	AE007869.2_1463	Chr I	circular	C58	+	1423217	1423495	Cell division protein DivIC (FtsB), stabilizes FtsL against RasP cleavage
Core gene family 1339	AE007869.2_1464	Chr I	circular	C58	+	1423649	1424692	Pyruvate dehydrogenase E1 component alpha subunit (EC 1.2.4.1)
Core gene family 1340	AE007869.2_1465	Chr I	circular	C58	+	1424710	1426131	Pyruvate dehydrogenase E1 component beta subunit (EC 1.2.4.1)
Core gene family 1341	AE007869.2_1467	Chr I	circular	C58	+	1426431	1427789	Dihydrolipoamide acetyltransferase component of pyruvate dehydrogenase complex (EC 2.3.1.12)
Core gene family 1342	AE007869.2_1468	Chr I	circular	C58	+	1427802	1428446	Arylesterase
Core gene family 1343	AE007869.2_1469	Chr I	circular	C58	+	1428507	1429952	Dihydrolipoamide dehydrogenase of pyruvate dehydrogenase complex (EC 1.8.1.4)
Core gene family 1344	AE007869.2_1470	Chr I	circular	C58	+	1430050	1430298	hypothetical protein
Core gene family 1345	AE007869.2_1471	Chr I	circular	C58	+	1430402	1431373	Lipoyl synthase (EC 2.8.1.8)
Core gene family 1346	AE007869.2_1472	Chr I	circular	C58	-	1431571	1432503	Integral membrane protein
Core gene family 1347	AE007869.2_1473	Chr I	circular	C58	-	1432866	1433600	Transcriptional regulator, AraC family
Core gene family 1348	AE007869.2_1474	Chr I	circular	C58	-	1433729	1433905	hypothetical protein
Core gene family 1349	AE007869.2_1475	Chr I	circular	C58	+	1434155	1434724	DNA topology modulation protein FlaR
Core gene family 1350	AE007869.2_1476	Chr I	circular	C58	+	1434734	1435189	Ribosome association toxin RatA
Core gene family 1351	AE007869.2_1477	Chr I	circular	C58	-	1435171	1435680	Nicotinamide-nucleotide amidase (EC 3.5.1.42)
Core gene family 1352	AE007869.2_1478	Chr I	circular	C58	-	1435677	1436864	2-C-methyl-D-erythritol 4-phosphate cytidylyltransferase (EC 2.7.7.60) / 2-C-methyl-D-erythritol 2,4-cyclodiphosphate synthase (EC 4.6.1.12)
Core gene family 1353	AE007869.2_1479	Chr I	circular	C58	+	1437141	1438157	tRNA-dihydrouridine synthase DusB
Core gene family 1354	AE007869.2_1480	Chr I	circular	C58	+	1438154	1439302	Nitrogen regulation protein NtrB (EC 2.7.13.3)
Core gene family 1355	AE007869.2_1481	Chr I	circular	C58	+	1439299	1440750	Nitrogen regulation protein NR(I), GlnG (=NtrC)
Core gene family 1356	AE007869.2_1482	Chr I	circular	C58	+	1440899	1443160	Nitrogen regulation protein NtrY (EC 2.7.3.-)
Core gene family 1357	AE007869.2_1483	Chr I	circular	C58	+	1443150	1444514	Nitrogen regulation protein NtrX
Core gene family 1358	AE007869.2_1484	Chr I	circular	C58	+	1444563	1445939	Trk potassium uptake system protein TrkA
Core gene family 1359	AE007869.2_1485	Chr I	circular	C58	+	1446124	1446366	RNA-binding protein Hfq
Core gene family 1360	AE007869.2_1486	Chr I	circular	C58	+	1446459	1447907	Ribosome LSU-associated GTP-binding protein HflX
Core gene family 1361	AE007869.2_1487	Chr I	circular	C58	-	1448103	1448948	Nucleoside triphosphate pyrophosphohydrolase MazG (EC 3.6.1.8)
Core gene family 1362	AE007869.2_1488	Chr I	circular	C58	-	1449024	1449611	Deoxycytidylate deaminase (EC 3.5.4.12)
Core gene family 1363	AE007869.2_1490	Chr I	circular	C58	+	1449873	1451336	Precorrin-2 oxidase (EC 1.3.1.76) @ Sirohydrochlorin ferrochelatase activity of CysG (EC 4.99.1.4) / Uroporphyrinogen-III methyltransferase (EC 2.1.1.107)
Core gene family 1364	AE007869.2_1491	Chr I	circular	C58	+	1451329	1451643	Conserved hypothetical protein probably involved in sulfate reduction
Core gene family 1365	AE007869.2_1492	Chr I	circular	C58	+	1451652	1453322	Sulfite reductase [NADPH] hemoprotein beta-component (EC 1.8.1.2)
Core gene family 1366	AE007869.2_1493	Chr I	circular	C58	+	1453333	1453839	Oxidoreductase probably involved in sulfite reduction
Core gene family 1367	AE007869.2_1494	Chr I	circular	C58	+	1453867	1453989	hypothetical protein
Core gene family 1368	AE007869.2_1495	Chr I	circular	C58	+	1453986	1454798	Ferredoxin--NADP(+) reductase (EC 1.18.1.2) @ Flavodoxin--NADP(+) reductase (EC 1.19.1.1)
Core gene family 1369	AE007869.2_1496	Chr I	circular	C58	-	1454869	1456146	Uncharacterized MFS-type transporter
Core gene family 1370	AE007869.2_1497	Chr I	circular	C58	+	1456344	1456847	hypothetical protein
Core gene family 1371	AE007869.2_1498	Chr I	circular	C58	-	1456877	1457680	hypothetical protein
Core gene family 1372	AE007869.2_1499	Chr I	circular	C58	-	1457835	1460699	Glycine dehydrogenase [decarboxylating] (glycine cleavage system P protein) (EC 1.4.4.2)
Core gene family 1373	AE007869.2_1500	Chr I	circular	C58	-	1460699	1461061	Glycine cleavage system H protein
Core gene family 1374	AE007869.2_1501	Chr I	circular	C58	-	1461090	1462229	Aminomethyltransferase (glycine cleavage system T protein) (EC 2.1.2.10)
Core gene family 1375	AE007869.2_1502	Chr I	circular	C58	-	1462697	1462882	Msr0042 protein
Core gene family 1376	AE007869.2_1503	Chr I	circular	C58	+	1463055	1463435	hypothetical protein
Core gene family 1377	AE007869.2_1504	Chr I	circular	C58	+	1463522	1464496	Conserved membrane protein in copper uptake, YcnI / Copper metallochaperone PCu(A)C, inserts Cu(I) into cytochrome oxidase subunit II
Core gene family 1378	AE007869.2_1506	Chr I	circular	C58	-	1464719	1465039	hypothetical protein
Core gene family 1379	AE007869.2_1507	Chr I	circular	C58	+	1465238	1465615	Fluoride ion transporter CrcB
Core gene family 1380	AE007869.2_1508	Chr I	circular	C58	+	1465682	1466671	LSU rRNA pseudouridine(955/2504/2580) synthase (EC 5.4.99.24)
Core gene family 1381	AE007869.2_1509	Chr I	circular	C58	+	1466678	1467346	Similar to phosphoglycolate phosphatase, clustered with ribosomal large subunit pseudouridine synthase C
Core gene family 1382	AE007869.2_1510	Chr I	circular	C58	+	1467377	1468171	Chaperone required for the assembly of the mitochondrial F1-ATPase
Core gene family 1383	AE007869.2_1511	Chr I	circular	C58	+	1468232	1468720	hypothetical protein
Core gene family 1384	AE007869.2_1512	Chr I	circular	C58	+	1468954	1469343	RidA/YER057c/UK114 superfamily, group 7, YjgH-like protein
Core gene family 1385	AE007869.2_1513	Chr I	circular	C58	-	1469404	1470237	S-formylglutathione hydrolase (EC 3.1.2.12)
Core gene family 1386	AE007869.2_1514	Chr I	circular	C58	-	1470266	1470955	hypothetical protein
Core gene family 1387	AE007869.2_1515	Chr I	circular	C58	-	1470981	1471436	hypothetical protein
Core gene family 1388	AE007869.2_1516	Chr I	circular	C58	+	1471602	1472054	FIG00983817: hypothetical protein
Core gene family 1389	AE007869.2_1517	Chr I	circular	C58	-	1472110	1472766	Alkyl hydroperoxide reductase subunit C-like protein
Core gene family 1390	AE007869.2_1519	Chr I	circular	C58	-	1473553	1474173	hypothetical protein
Core gene family 1391	AE007869.2_1520	Chr I	circular	C58	-	1474547	1475191	Cytochrome b561
Core gene family 1392	AE007869.2_1521	Chr I	circular	C58	-	1475195	1475971	Transmembrane regulator protein PrtR
Core gene family 1393	AE007869.2_1522	Chr I	circular	C58	-	1475968	1476474	RNA polymerase sigma-54 factor RpoN
Core gene family 1394	AE007869.2_1523	Chr I	circular	C58	-	1476480	1476869	Orf21; putative lipoprotein
Core gene family 1395	AE007869.2_1524	Chr I	circular	C58	-	1476980	1477546	hypothetical protein
Core gene family 1396	AE007869.2_1526	Chr I	circular	C58	-	1478901	1479611	Arsenic resistance protein ArsH
Core gene family 1397	AE007869.2_1529	Chr I	circular	C58	-	1481087	1481221	Arsenate reductase (EC 1.20.4.1)
Core gene family 1398	AE007869.2_1531	Chr I	circular	C58	-	1481706	1483487	Chloride channel protein
Core gene family 1399	AE007869.2_1532	Chr I	circular	C58	-	1483588	1484412	Metal-dependent hydrolases of the beta-lactamase superfamily I; PhnP protein
Core gene family 1400	AE007869.2_1533	Chr I	circular	C58	-	1484415	1485197	Uncharacterized metal-dependent hydrolase YcfH
Core gene family 1401	AE007869.2_1534	Chr I	circular	C58	-	1485208	1486758	Methionyl-tRNA synthetase (EC 6.1.1.10)
Core gene family 1402	AE007869.2_1535	Chr I	circular	C58	-	1486870	1487895	DNA polymerase III delta prime subunit (EC 2.7.7.7)
Core gene family 1403	AE007869.2_1536	Chr I	circular	C58	-	1487888	1488577	Thymidylate kinase (EC 2.7.4.9)
Core gene family 1404	AE007869.2_1537	Chr I	circular	C58	-	1488694	1489866	D-alanyl-D-alanine carboxypeptidase (EC 3.4.16.4)
Core gene family 1405	AE007869.2_1538	Chr I	circular	C58	-	1489940	1491079	Septum-associated rare lipoprotein A
Core gene family 1406	AE007869.2_1539	Chr I	circular	C58	+	1491357	1491701	hypothetical protein
Core gene family 1407	AE007869.2_1540	Chr I	circular	C58	-	1492025	1492177	hypothetical protein
Core gene family 1408	AE007869.2_1541	Chr I	circular	C58	-	1492519	1492746	hypothetical protein
Core gene family 1409	AE007869.2_1542	Chr I	circular	C58	-	1492762	1493025	hypothetical protein
Core gene family 1410	AE007869.2_1543	Chr I	circular	C58	+	1493163	1493882	hypothetical protein
Core gene family 1411	AE007869.2_1544	Chr I	circular	C58	+	1494111	1495520	D-alanyl-D-alanine carboxypeptidase (EC 3.4.16.4)
Core gene family 1412	AE007869.2_1545	Chr I	circular	C58	+	1495604	1495864	hypothetical protein
Core gene family 1413	AE007869.2_1546	Chr I	circular	C58	-	1495961	1498753	DNA gyrase subunit A (EC 5.99.1.3)
Core gene family 1414	AE007869.2_1547	Chr I	circular	C58	+	1498971	1499600	MarC family integral membrane protein
Core gene family 1415	AE007869.2_1548	Chr I	circular	C58	+	1499733	1500881	CBS-domain-containing membrane protein
Core gene family 1416	AE007869.2_1553	Chr I	circular	C58	+	1505366	1506166	FIG003003: hypothetical protein
Core gene family 1417	AE007869.2_1554	Chr I	circular	C58	-	1506173	1507183	tRNA-dihydrouridine(20/20a) synthase (EC 1.3.1.91)
Core gene family 1418	AE007869.2_1555	Chr I	circular	C58	+	1507322	1508011	Fumarylpyruvate hydrolase (EC 3.7.1.5)
Core gene family 1419	AE007869.2_1556	Chr I	circular	C58	+	1508043	1508573	Carbonic anhydrase-like protein MJ0304
Core gene family 1420	AE007869.2_1557	Chr I	circular	C58	-	1508616	1509029	Zinc uptake regulation protein Zur
Core gene family 1421	AE007869.2_1558	Chr I	circular	C58	-	1509026	1509844	Zinc ABC transporter, permease protein ZnuB
Core gene family 1422	AE007869.2_1559	Chr I	circular	C58	-	1509837	1510736	Zinc ABC transporter, ATP-binding protein ZnuC
Core gene family 1423	AE007869.2_1560	Chr I	circular	C58	+	1510841	1511830	Zinc ABC transporter, substrate-binding protein ZnuA
Core gene family 1424	AE007869.2_1561	Chr I	circular	C58	-	1511852	1512871	Transcriptional regulator, LacI family
Core gene family 1425	AE007869.2_1562	Chr I	circular	C58	+	1513408	1515891	Beta-mannosidase (EC 3.2.1.25)
Core gene family 1426	AE007869.2_1563	Chr I	circular	C58	+	1515995	1517026	L-glyceraldehyde 3-phosphate reductase
Core gene family 1427	AE007869.2_1564	Chr I	circular	C58	+	1517218	1517544	hypothetical protein
Core gene family 1428	AE007869.2_1565	Chr I	circular	C58	-	1517611	1519041	6-phosphogluconate dehydrogenase, decarboxylating (EC 1.1.1.44)
Core gene family 1429	AE007869.2_1566	Chr I	circular	C58	-	1519193	1519354	Type cbb3 cytochrome oxidase biogenesis protein CcoS, involved in heme b insertion
Core gene family 1430	AE007869.2_1567	Chr I	circular	C58	-	1519351	1521642	Type cbb3 cytochrome oxidase biogenesis protein CcoI; Copper-translocating P-type ATPase (EC 3.6.3.4)
Core gene family 1431	AE007869.2_1568	Chr I	circular	C58	-	1521639	1522139	Type cbb3 cytochrome oxidase biogenesis protein CcoH
Core gene family 1432	AE007869.2_1569	Chr I	circular	C58	-	1522136	1523719	Type cbb3 cytochrome oxidase biogenesis protein CcoG, involved in Cu oxidation
Core gene family 1433	AE007869.2_1570	Chr I	circular	C58	+	1523840	1524244	hypothetical protein
Core gene family 1434	AE007869.2_1572	Chr I	circular	C58	+	1524629	1525075	Glyoxalase/bleomycin resistance protein/dioxygenase
Core gene family 1435	AE007869.2_1573	Chr I	circular	C58	-	1525124	1525987	Cytochrome c oxidase (cbb3-type) subunit CcoP (EC 1.9.3.1)
Core gene family 1436	AE007869.2_1574	Chr I	circular	C58	-	1525991	1526143	Cytochrome c oxidase (cbb3-type) subunit CcoQ (EC 1.9.3.1)
Core gene family 1437	AE007869.2_1575	Chr I	circular	C58	-	1526156	1526887	Cytochrome c oxidase (cbb3-type) subunit CcoO (EC 1.9.3.1)
Core gene family 1438	AE007869.2_1576	Chr I	circular	C58	-	1526898	1528520	Cytochrome c oxidase (cbb3-type) subunit CcoN (EC 1.9.3.1)
Core gene family 1439	AE007869.2_1578	Chr I	circular	C58	+	1528866	1530479	Sulfate transporter family protein
Core gene family 1440	AE007869.2_1579	Chr I	circular	C58	+	1530476	1531093	hypothetical protein
Core gene family 1441	AE007869.2_1580	Chr I	circular	C58	+	1531090	1533165	Potassium efflux system KefA protein / Small-conductance mechanosensitive channel
Core gene family 1442	AE007869.2_1581	Chr I	circular	C58	-	1533221	1533742	Adenosylcobinamide kinase (EC 2.7.1.156) / Adenosylcobinamide-phosphate guanylyltransferase (EC 2.7.7.62)
Core gene family 1443	AE007869.2_1583	Chr I	circular	C58	+	1534202	1534936	Mlr0671 protein
Core gene family 1444	AE007869.2_1584	Chr I	circular	C58	+	1535030	1535995	putative membrane protein
Core gene family 1445	AE007869.2_1585	Chr I	circular	C58	-	1536180	1536566	Transcriptional regulator, MerR family
Core gene family 1446	AE007869.2_1586	Chr I	circular	C58	-	1536638	1538065	Mg/Co/Ni transporter MgtE, CBS domain-containing
Core gene family 1447	AE007869.2_1587	Chr I	circular	C58	+	1538458	1540758	Putative formate dehydrogenase oxidoreductase protein
Core gene family 1448	AE007869.2_1588	Chr I	circular	C58	+	1540748	1541074	hypothetical protein
Core gene family 1449	AE007869.2_1589	Chr I	circular	C58	+	1541091	1541585	Peptide deformylase (EC 3.5.1.88)
Core gene family 1450	AE007869.2_1590	Chr I	circular	C58	-	1541589	1541945	hypothetical protein
Core gene family 1451	AE007869.2_1591	Chr I	circular	C58	+	1542139	1542306	Uncharacterized membrane protein BBta_6992
Core gene family 1452	AE007869.2_1592	Chr I	circular	C58	-	1542378	1542803	hypothetical protein
Core gene family 1453	AE007869.2_1593	Chr I	circular	C58	+	1543642	1544373	Octanoate-[acyl-carrier-protein]-protein-N-octanoyltransferase (EC 2.3.1.181)
Core gene family 1454	AE007869.2_1594	Chr I	circular	C58	+	1544440	1545507	Cinnamyl alcohol dehydrogenase/reductase (EC 1.1.1.195) @ Alcohol dehydrogenase (EC 1.1.1.1)
Core gene family 1455	AE007869.2_1595	Chr I	circular	C58	+	1545579	1546514	TRANSPORTER, DME FAMILY
Core gene family 1456	AE007869.2_1596	Chr I	circular	C58	-	1546526	1546984	hypothetical protein
Core gene family 1457	AE007869.2_1597	Chr I	circular	C58	-	1547108	1547953	Phytoene synthase (EC 2.5.1.32)
Core gene family 1458	AE007869.2_1598	Chr I	circular	C58	-	1547977	1548369	FIG020313: hypothetical protein
Core gene family 1459	AE007869.2_1599	Chr I	circular	C58	-	1548369	1550942	Protein translocase subunit SecD / Protein translocase subunit SecF
Core gene family 1460	AE007869.2_1600	Chr I	circular	C58	-	1551025	1551372	Protein translocase subunit YajC
Core gene family 1461	AE007869.2_1601	Chr I	circular	C58	+	1551580	1552452	ATP-DEPENDENT PROTEASE SUBUNIT
Core gene family 1462	AE007869.2_1602	Chr I	circular	C58	-	1552458	1553060	Serine acetyltransferase (EC 2.3.1.30)
Core gene family 1463	AE007869.2_1604	Chr I	circular	C58	+	1553551	1554741	Glutathione-independent formaldehyde dehydrogenase (EC 1.2.1.46)
Core gene family 1464	AE007869.2_1605	Chr I	circular	C58	-	1554829	1555491	Transcriptional regulator, AcrR family
Core gene family 1465	AE007869.2_1606	Chr I	circular	C58	+	1555607	1557001	Cytochrome P450
Core gene family 1466	AE007869.2_1607	Chr I	circular	C58	-	1557057	1557344	Uncharacterized protein SMc02112
Core gene family 1467	AE007869.2_1608	Chr I	circular	C58	-	1557381	1558205	Serine acetyltransferase (EC 2.3.1.30)
Core gene family 1468	AE007869.2_1610	Chr I	circular	C58	-	1558406	1559182	Hydrolase, alpha/beta fold family
Core gene family 1469	AE007869.2_1611	Chr I	circular	C58	+	1559353	1559598	FIG00450516: Zinc-finger domain protein
Core gene family 1470	AE007869.2_1612	Chr I	circular	C58	+	1559628	1560809	Uncharacterized oxidoreductase
Core gene family 1471	AE007869.2_1613	Chr I	circular	C58	-	1560819	1562006	Cystathionine beta-lyase (EC 4.4.1.8)
Core gene family 1472	AE007869.2_1615	Chr I	circular	C58	+	1562384	1563406	L-amino acid ABC transporter (Glu/Asp/His/...), substrate-binding protein AapJ
Core gene family 1473	AE007869.2_1616	Chr I	circular	C58	+	1563516	1564712	L-amino acid ABC transporter (Glu/Asp/His/...), permease protein 1 AapQ
Core gene family 1474	AE007869.2_1617	Chr I	circular	C58	+	1564715	1565872	L-amino acid ABC transporter (Glu/Asp/His/...), permease protein 2 AapM
Core gene family 1475	AE007869.2_1618	Chr I	circular	C58	+	1565885	1566658	L-amino acid ABC transporter (Glu/Asp/His/...), ATP-binding protein AapP
Core gene family 1476	AE007869.2_1621	Chr I	circular	C58	-	1567992	1569794	Single-stranded-DNA-specific exonuclease RecJ
Core gene family 1477	AE007869.2_1622	Chr I	circular	C58	-	1569898	1570116	hypothetical protein
Core gene family 1478	AE007869.2_1623	Chr I	circular	C58	-	1570331	1571641	Homoserine dehydrogenase (EC 1.1.1.3)
Core gene family 1479	AE007869.2_1624	Chr I	circular	C58	-	1571703	1572923	Aspartate aminotransferase (EC 2.6.1.1)
Core gene family 1480	AE007869.2_1625	Chr I	circular	C58	-	1573227	1574186	Inosine-uridine preferring nucleoside hydrolase (EC 3.2.2.1)
Core gene family 1481	AE007869.2_1626	Chr I	circular	C58	+	1574369	1575172	Transmembrane protein YfcA
Core gene family 1482	AE007869.2_1627	Chr I	circular	C58	-	1575229	1575924	hypothetical protein
Core gene family 1483	AE007869.2_1629	Chr I	circular	C58	-	1576203	1577132	Lipid A biosynthesis lauroyl acyltransferase (EC 2.3.1.241)
Core gene family 1484	AE007869.2_1630	Chr I	circular	C58	-	1577138	1578166	Alcohol dehydrogenase (EC 1.1.1.1)
Core gene family 1485	AE007869.2_1631	Chr I	circular	C58	-	1578309	1579589	3-oxoacyl-[acyl-carrier-protein] synthase, KASII (EC 2.3.1.179)
Core gene family 1486	AE007869.2_1632	Chr I	circular	C58	-	1579602	1580798	3-oxoacyl-[acyl-carrier-protein] synthase II (EC 2.3.1.41)
Core gene family 1487	AE007869.2_1634	Chr I	circular	C58	-	1581007	1581486	3-hydroxyacyl-[acyl-carrier-protein] dehydratase, FabZ form (EC 4.2.1.59)
Core gene family 1488	AE007869.2_1635	Chr I	circular	C58	-	1581576	1581854	Acyl carrier protein
Core gene family 1489	AE007869.2_1636	Chr I	circular	C58	-	1581975	1583324	Coproporphyrinogen III oxidase, oxygen-independent (EC 1.3.99.22)
Core gene family 1490	AE007869.2_1637	Chr I	circular	C58	+	1583538	1584263	Fnr-type transcriptional regulator
Core gene family 1491	AE007869.2_1638	Chr I	circular	C58	-	1584728	1585153	hypothetical protein
Core gene family 1492	AE007869.2_1639	Chr I	circular	C58	+	1585294	1587153	Polyhydroxyalkanoic acid synthase
Core gene family 1493	AE007869.2_1640	Chr I	circular	C58	+	1587185	1587904	Sugar fermentation stimulation protein SfsA
Core gene family 1494	AE007869.2_1641	Chr I	circular	C58	+	1587933	1588769	Methionine aminopeptidase (EC 3.4.11.18)
Core gene family 1495	AE007869.2_1642	Chr I	circular	C58	+	1588783	1589625	UPF0758 family protein
Core gene family 1496	AE007869.2_1643	Chr I	circular	C58	+	1589763	1590185	Mll7596 protein
Core gene family 1497	AE007869.2_1644	Chr I	circular	C58	+	1590187	1591926	hypothetical protein
Core gene family 1498	AE007869.2_1645	Chr I	circular	C58	-	1591996	1593372	2-keto-3-deoxy-D-arabino-heptulosonate-7-phosphate synthase II (EC 2.5.1.54)
Core gene family 1499	AE007869.2_1646	Chr I	circular	C58	-	1593624	1595012	Glutathione reductase (EC 1.8.1.7)
Core gene family 1500	AE007869.2_1647	Chr I	circular	C58	-	1595156	1595722	hypothetical protein
Core gene family 1501	AE007869.2_1648	Chr I	circular	C58	-	1595739	1596434	Ribose-5-phosphate isomerase A (EC 5.3.1.6)
Core gene family 1502	AE007869.2_1649	Chr I	circular	C58	+	1596625	1597326	Phosphoglycolate phosphatase (EC 3.1.3.18)
Core gene family 1503	AE007869.2_1650	Chr I	circular	C58	-	1597528	1599432	hypothetical protein
Core gene family 1504	AE007869.2_1651	Chr I	circular	C58	+	1599708	1599821	hypothetical protein
Core gene family 1505	AE007869.2_1652	Chr I	circular	C58	+	1599895	1601286	Fumarate hydratase class II (EC 4.2.1.2)
Core gene family 1506	AE007869.2_1653	Chr I	circular	C58	+	1601485	1602417	Twin-arginine translocation pathway signal sequence domain protein
Core gene family 1507	AE007869.2_1654	Chr I	circular	C58	-	1602527	1604206	CTP synthase (EC 6.3.4.2)
Core gene family 1508	AE007869.2_1655	Chr I	circular	C58	-	1604315	1604788	Protein translocase membrane subunit SecG
Core gene family 1509	AE007869.2_1656	Chr I	circular	C58	-	1604904	1605674	Triosephosphate isomerase (EC 5.3.1.1)
Core gene family 1510	AE007869.2_1658	Chr I	circular	C58	-	1605887	1606768	Phospholipase/carboxylesterase family protein
Core gene family 1511	AE007869.2_1659	Chr I	circular	C58	+	1606994	1609126	DNA topoisomerase IV subunit B (EC 5.99.1.3)
Core gene family 1512	AE007869.2_1660	Chr I	circular	C58	-	1609532	1610548	Thioredoxin reductase (EC 1.8.1.9)
Core gene family 1513	AE007869.2_1661	Chr I	circular	C58	+	1610646	1611305	Transcriptional regulator, AcrR family
Core gene family 1514	AE007869.2_1662	Chr I	circular	C58	+	1611335	1612198	SAM-dependent methyltransferase
Core gene family 1515	AE007869.2_1663	Chr I	circular	C58	+	1612798	1613688	UDP-glucose 4-epimerase (EC 5.1.3.2)
Core gene family 1516	AE007869.2_1664	Chr I	circular	C58	-	1613696	1614304	ATP-dependent Clp protease proteolytic subunit ClpP (EC 3.4.21.92)
Core gene family 1517	AE007869.2_1665	Chr I	circular	C58	-	1614348	1614704	hypothetical protein
Core gene family 1518	AE007869.2_1666	Chr I	circular	C58	-	1614701	1615015	Transcriptional regulator, ArsR family
Core gene family 1519	AE007869.2_1667	Chr I	circular	C58	+	1615171	1616727	Cardiolipin synthase (EC 2.7.8.-) phosphatidylethanolamine-utilizing, bacterial type ClsC
Core gene family 1520	AE007869.2_1668	Chr I	circular	C58	-	1616742	1617575	Two-component transcriptional response regulator, LuxR family
Core gene family 1521	AE007869.2_1669	Chr I	circular	C58	-	1617734	1620247	Dimethylglycine dehydrogenase (EC 1.5.99.2)
Core gene family 1522	AE007869.2_1670	Chr I	circular	C58	-	1620412	1623057	Potassium efflux system KefA protein / Small-conductance mechanosensitive channel
Core gene family 1523	AE007869.2_1671	Chr I	circular	C58	+	1623203	1623457	hypothetical protein
Core gene family 1524	AE007869.2_1672	Chr I	circular	C58	-	1623854	1624291	hypothetical protein
Core gene family 1525	AE007869.2_1673	Chr I	circular	C58	+	1624601	1624933	hypothetical protein
Core gene family 1526	AE007869.2_1674	Chr I	circular	C58	+	1625101	1625352	hypothetical protein
Core gene family 1527	AE007869.2_1675	Chr I	circular	C58	+	1625555	1625785	hypothetical protein
Core gene family 1528	AE007869.2_1676	Chr I	circular	C58	+	1626074	1626262	hypothetical protein
Core gene family 1529	AE007869.2_1677	Chr I	circular	C58	-	1626403	1626651	hypothetical protein
Core gene family 1530	AE007869.2_1678	Chr I	circular	C58	-	1626801	1626959	hypothetical protein
Core gene family 1531	AE007869.2_1680	Chr I	circular	C58	+	1627179	1627616	hypothetical protein
Core gene family 1532	AE007869.2_1681	Chr I	circular	C58	-	1627675	1628280	Membrane lipoprotein lipid attachment site containing protein
Core gene family 1533	AE007869.2_1682	Chr I	circular	C58	-	1628296	1629666	ABC transporter involved in resistance to organic solvents, substrate-binding protein 2
Core gene family 1534	AE007869.2_1683	Chr I	circular	C58	-	1629675	1630511	ABC-type transport system involved in resistance to organic solvents, ATPase component
Core gene family 1535	AE007869.2_1684	Chr I	circular	C58	-	1630522	1631682	ABC transporter, permease protein (cluster 9, phospholipid)
Core gene family 1536	AE007869.2_1685	Chr I	circular	C58	+	1631826	1632809	L-alanine-DL-glutamate epimerase (EC 5.1.1.n1)
Core gene family 1537	AE007869.2_1686	Chr I	circular	C58	-	1633064	1633894	Ser/Thr protein phosphatase family protein, UDP-2,3-diacylglucosamine hydrolase (EC 3.6.1.-) homolog
Core gene family 1538	AE007869.2_1688	Chr I	circular	C58	+	1635918	1638233	NAD-dependent malic enzyme (EC 1.1.1.38)
Core gene family 1539	AE007869.2_1689	Chr I	circular	C58	+	1638369	1639484	Bll3788 protein
Core gene family 1540	AE007869.2_1690	Chr I	circular	C58	-	1639678	1640394	Cobalamin biosynthesis protein BluB @ 5,6-dimethylbenzimidazole synthase, flavin destructase family
Core gene family 1541	AE007869.2_1691	Chr I	circular	C58	-	1640744	1641574	PQQ repeat-containing protein
Core gene family 1542	AE007869.2_1692	Chr I	circular	C58	-	1641644	1643323	NAD synthetase (EC 6.3.1.5) / Glutamine amidotransferase chain of NAD synthetase
Core gene family 1543	AE007869.2_1693	Chr I	circular	C58	+	1643552	1645486	Cyclic beta-1,2-glucan modification transmembrane protein
Core gene family 1544	AE007869.2_1694	Chr I	circular	C58	+	1645486	1646136	Acid-resistant locus arl7 (Fragment)
Core gene family 1545	AE007869.2_1696	Chr I	circular	C58	+	1646812	1648296	Soluble pyridine nucleotide transhydrogenase (EC 1.6.1.1)
Core gene family 1546	AE007869.2_1697	Chr I	circular	C58	-	1648496	1649143	hypothetical protein
Core gene family 1547	AE007869.2_1699	Chr I	circular	C58	-	1650702	1652180	Cell division trigger factor (EC 5.2.1.8)
Core gene family 1548	AE007869.2_1701	Chr I	circular	C58	+	1653160	1653306	Uncharacterized protein SMc02051
Core gene family 1549	AE007869.2_1703	Chr I	circular	C58	+	1653758	1653901	Uncharacterized protein SMc02051
Core gene family 1550	AE007869.2_1705	Chr I	circular	C58	+	1654279	1655724	Methylenetetrahydrofolate--tRNA-(uracil-5-)-methyltransferase TrmFO (EC 2.1.1.74)
Core gene family 1551	AE007869.2_1706	Chr I	circular	C58	+	1655875	1657002	S-(hydroxymethyl)glutathione dehydrogenase (EC 1.1.1.284)
Core gene family 1552	AE007869.2_1707	Chr I	circular	C58	+	1657168	1658025	hypothetical protein
Core gene family 1553	AE007869.2_1708	Chr I	circular	C58	+	1658132	1658395	hypothetical protein
Core gene family 1554	AE007869.2_1709	Chr I	circular	C58	+	1658392	1659924	Long-chain-fatty-acid--CoA ligase (EC 6.2.1.3)
Core gene family 1555	AE007869.2_1710	Chr I	circular	C58	+	1659908	1661185	Diaminopimelate decarboxylase (EC 4.1.1.20)
Core gene family 1556	AE007869.2_1713	Chr I	circular	C58	-	1663350	1664507	Para-aminobenzoate synthase, aminase component (EC 2.6.1.85)
Core gene family 1557	AE007869.2_1714	Chr I	circular	C58	-	1664545	1665675	Queuine tRNA-ribosyltransferase (EC 2.4.2.29)
Core gene family 1558	AE007869.2_1715	Chr I	circular	C58	-	1665675	1666775	S-adenosylmethionine:tRNA ribosyltransferase-isomerase (EC 2.4.99.17)
Core gene family 1559	AE007869.2_1716	Chr I	circular	C58	-	1667025	1667534	Peptidyl-prolyl cis-trans isomerase (EC 5.2.1.8)
Core gene family 1560	AE007869.2_1717	Chr I	circular	C58	-	1667571	1668140	Peptidyl-prolyl cis-trans isomerase (EC 5.2.1.8)
Core gene family 1561	AE007869.2_1718	Chr I	circular	C58	-	1668170	1668664	Phosphopantetheine adenylyltransferase (EC 2.7.7.3)
Core gene family 1562	AE007869.2_1720	Chr I	circular	C58	+	1669103	1669282	hypothetical protein
Core gene family 1563	AE007869.2_1721	Chr I	circular	C58	+	1669324	1669458	hypothetical protein
Core gene family 1564	AE007869.2_1722	Chr I	circular	C58	+	1669561	1669713	hypothetical protein
Core gene family 1565	AE007869.2_1723	Chr I	circular	C58	+	1669727	1671619	Peptidyl-prolyl cis-trans isomerase PpiD (EC 5.2.1.8)
Core gene family 1566	AE007869.2_1724	Chr I	circular	C58	+	1671634	1672662	Anthranilate phosphoribosyltransferase (EC 2.4.2.18)
Core gene family 1567	AE007869.2_1725	Chr I	circular	C58	+	1672673	1673488	Indole-3-glycerol phosphate synthase (EC 4.1.1.48)
Core gene family 1568	AE007869.2_1726	Chr I	circular	C58	+	1673496	1673987	Cyclic pyranopterin monophosphate synthase (EC 4.6.1.17)
Core gene family 1569	AE007869.2_1727	Chr I	circular	C58	+	1673988	1675205	Molybdopterin molybdenumtransferase (EC 2.10.1.1)
Core gene family 1570	AE007869.2_1728	Chr I	circular	C58	+	1675687	1676757	diguanylate cyclase (GGDEF domain) with PAS/PAC sensor
Core gene family 1571	AE007869.2_1729	Chr I	circular	C58	-	1676898	1677506	Pyridoxamine 5'-phosphate oxidase family protein
Core gene family 1572	AE007869.2_1730	Chr I	circular	C58	-	1677558	1679366	Inner membrane protein, KefB/KefC family
Core gene family 1573	AE007869.2_1731	Chr I	circular	C58	-	1679659	1680027	FIG028220: hypothetical protein co-occurring with HEAT repeat protein
Core gene family 1574	AE007869.2_1732	Chr I	circular	C58	+	1680160	1681209	GTP 3',8-cyclase (EC 4.1.99.22)
Core gene family 1575	AE007869.2_1733	Chr I	circular	C58	+	1681377	1682345	Integral membrane protein
Core gene family 1576	AE007869.2_1734	Chr I	circular	C58	+	1682347	1683546	Multidrug resistance transporter, Bcr/CflA family
Core gene family 1577	AE007869.2_1735	Chr I	circular	C58	+	1683543	1684199	Molybdenum cofactor guanylyltransferase (EC 2.7.7.77)
Core gene family 1578	AE007869.2_1736	Chr I	circular	C58	+	1684196	1684711	Molybdopterin-guanine dinucleotide biosynthesis protein MobB
Core gene family 1579	AE007869.2_1737	Chr I	circular	C58	-	1684808	1686283	Peptidase family M23
Core gene family 1580	AE007869.2_1738	Chr I	circular	C58	-	1686722	1687375	Protein-L-isoaspartate O-methyltransferase (EC 2.1.1.77)
Core gene family 1581	AE007869.2_1739	Chr I	circular	C58	-	1687372	1688142	5'-nucleotidase SurE (EC 3.1.3.5)
Core gene family 1582	AE007869.2_1740	Chr I	circular	C58	-	1688355	1689638	Seryl-tRNA synthetase (EC 6.1.1.11)
Core gene family 1583	AE007869.2_1741	Chr I	circular	C58	-	1689738	1690541	Twin-arginine translocation protein TatC
Core gene family 1584	AE007869.2_1742	Chr I	circular	C58	-	1690538	1691278	Twin-arginine translocation protein TatB
Core gene family 1585	AE007869.2_1743	Chr I	circular	C58	-	1691332	1691544	Twin-arginine translocation protein TatA
Core gene family 1586	AE007869.2_1744	Chr I	circular	C58	-	1691672	1692406	Segregation and condensation protein B
Core gene family 1587	AE007869.2_1745	Chr I	circular	C58	-	1692399	1693244	Segregation and condensation protein A
Core gene family 1588	AE007869.2_1746	Chr I	circular	C58	-	1693303	1694319	beta-N-acetylglucosaminidase (EC 3.2.1.52)
Core gene family 1589	AE007869.2_1748	Chr I	circular	C58	-	1694567	1697593	Soluble lytic murein transglycosylase (EC 3.2.1.-)
Core gene family 1590	AE007869.2_1749	Chr I	circular	C58	-	1697660	1699417	Arginyl-tRNA synthetase (EC 6.1.1.19)
Core gene family 1591	AE007869.2_1750	Chr I	circular	C58	-	1699492	1700709	dNTP triphosphohydrolase, broad substrate specificity
Core gene family 1592	AE007869.2_1751	Chr I	circular	C58	+	1700924	1701256	probable iron binding protein from the HesB_IscA_SufA family
Core gene family 1593	AE007869.2_1753	Chr I	circular	C58	+	1701558	1702355	Exodeoxyribonuclease III (EC 3.1.11.2)
Core gene family 1594	AE007869.2_1754	Chr I	circular	C58	-	1702398	1703192	Exopolysaccharide production negative regulator precursor
Core gene family 1595	AE007869.2_1756	Chr I	circular	C58	-	1703756	1705033	Long-chain fatty acid transport protein
Core gene family 1596	AE007869.2_1757	Chr I	circular	C58	-	1705487	1708330	Valyl-tRNA synthetase (EC 6.1.1.9)
Core gene family 1597	AE007869.2_1758	Chr I	circular	C58	-	1708549	1709550	Cell division organizing protein PopZ
Core gene family 1598	AE007869.2_1759	Chr I	circular	C58	-	1709941	1710612	Protein-L-isoaspartate O-methyltransferase (EC 2.1.1.77)
Core gene family 1599	AE007869.2_1760	Chr I	circular	C58	-	1710797	1710991	hypothetical protein
Core gene family 1600	AE007869.2_1761	Chr I	circular	C58	-	1711394	1711546	Transmembrane protein Msl3831
Core gene family 1601	AE007869.2_1763	Chr I	circular	C58	+	1712280	1712585	Putative transmembrane protein
Core gene family 1602	AE007869.2_1764	Chr I	circular	C58	+	1712680	1712925	hypothetical protein
Core gene family 1603	AE007869.2_1765	Chr I	circular	C58	-	1712915	1713082	hypothetical protein
Core gene family 1604	AE007869.2_1766	Chr I	circular	C58	-	1713171	1713422	hypothetical protein
Core gene family 1605	AE007869.2_1767	Chr I	circular	C58	-	1713434	1714105	NAD(P)H dehydrogenase (quinone), Type IV (EC 1.6.5.2)
Core gene family 1606	AE007869.2_1768	Chr I	circular	C58	+	1714310	1715101	ADP-ribose pyrophosphatase of COG1058 family (EC 3.6.1.13)
Core gene family 1607	AE007869.2_1769	Chr I	circular	C58	+	1715189	1716034	Universal stress protein UspA and related nucleotide-binding proteins
Core gene family 1608	AE007869.2_1770	Chr I	circular	C58	+	1716041	1716658	Xanthine-guanine phosphoribosyltransferase (EC 2.4.2.22)
Core gene family 1609	AE007869.2_1772	Chr I	circular	C58	+	1717324	1721142	Ribonucleotide reductase of class II (coenzyme B12-dependent) (EC 1.17.4.1)
Core gene family 1610	AE007869.2_1775	Chr I	circular	C58	-	1721995	1723365	Manganese transport protein MntH
Core gene family 1611	AE007869.2_1777	Chr I	circular	C58	+	1723735	1723962	hypothetical protein
Core gene family 1612	AE007869.2_1778	Chr I	circular	C58	-	1723979	1725712	Efflux ABC transporter, permease/ATP-binding protein YwjA
Core gene family 1613	AE007869.2_1779	Chr I	circular	C58	+	1725944	1727182	Uncharacterized UPF0118 membrane protein
Core gene family 1614	AE007869.2_1780	Chr I	circular	C58	-	1727586	1728041	IAA acetyltransferase (EC 2.3.1.-)
Core gene family 1615	AE007869.2_1781	Chr I	circular	C58	+	1728149	1728562	hypothetical protein
Core gene family 1616	AE007869.2_1782	Chr I	circular	C58	-	1728826	1729962	Bll5519 protein
Core gene family 1617	AE007869.2_1783	Chr I	circular	C58	-	1730086	1730703	Nitrilotriacetate monooxygenase component B (EC 1.14.13.-)
Core gene family 1618	AE007869.2_1784	Chr I	circular	C58	-	1730703	1731290	Nitroreductase family protein
Core gene family 1619	AE007869.2_1785	Chr I	circular	C58	+	1731394	1732374	hypothetical protein
Core gene family 1620	AE007869.2_1786	Chr I	circular	C58	-	1732562	1734565	Threonyl-tRNA synthetase (EC 6.1.1.3)
Core gene family 1621	AE007869.2_1787	Chr I	circular	C58	-	1734692	1735216	hypothetical protein
Core gene family 1622	AE007869.2_1788	Chr I	circular	C58	-	1735213	1735572	Membrane protein insertion efficiency factor YidD
Core gene family 1623	AE007869.2_1789	Chr I	circular	C58	-	1735576	1736022	Putative iron-sulfur cluster assembly scaffold protein for SUF system, SufE2
Core gene family 1624	AE007869.2_1791	Chr I	circular	C58	+	1736303	1736929	GTP cyclohydrolase I (EC 3.5.4.16) type 1
Core gene family 1625	AE007869.2_1792	Chr I	circular	C58	+	1737056	1737508	Phosphoribosyl-AMP cyclohydrolase (EC 3.5.4.19)
Core gene family 1626	AE007869.2_1793	Chr I	circular	C58	+	1737604	1738542	Patatin-like phospholipase domain protein
Core gene family 1627	AE007869.2_1794	Chr I	circular	C58	-	1738623	1739057	CBS domain protein
Core gene family 1628	AE007869.2_1795	Chr I	circular	C58	-	1739212	1739949	FIG056164: rhomboid family serine protease
Core gene family 1629	AE007869.2_1796	Chr I	circular	C58	+	1740305	1740862	Mll0186 protein
Core gene family 1630	AE007869.2_1797	Chr I	circular	C58	+	1741044	1741661	FIG00983977: hypothetical protein
Core gene family 1631	AE007869.2_1799	Chr I	circular	C58	+	1742384	1742992	COGs COG3672
Core gene family 1632	AE007869.2_1800	Chr I	circular	C58	-	1743249	1743683	hypothetical protein
Core gene family 1633	AE007869.2_1801	Chr I	circular	C58	-	1743749	1745152	L-serine dehydratase, beta subunit (EC 4.3.1.17) / L-serine dehydratase, alpha subunit (EC 4.3.1.17)
Core gene family 1634	AE007869.2_1802	Chr I	circular	C58	-	1745185	1745313	hypothetical protein
Core gene family 1635	AE007869.2_1803	Chr I	circular	C58	-	1745327	1745428	hypothetical protein
Core gene family 1636	AE007869.2_1804	Chr I	circular	C58	+	1745806	1746156	hypothetical protein
Core gene family 1637	AE007869.2_1805	Chr I	circular	C58	-	1746166	1746930	Mlr0120 protein
Core gene family 1638	AE007869.2_1806	Chr I	circular	C58	-	1747038	1747199	hypothetical protein
Core gene family 1639	AE007869.2_1807	Chr I	circular	C58	+	1747383	1748168	Formyl transferase domain protein
Core gene family 1640	AE007869.2_1809	Chr I	circular	C58	-	1749211	1750107	Transcriptional regulator, LysR family
Core gene family 1641	AE007869.2_1810	Chr I	circular	C58	+	1750385	1750603	hypothetical protein
Core gene family 1642	AE007869.2_1811	Chr I	circular	C58	+	1750875	1751915	Transcriptional regulator, AraC family
Core gene family 1643	AE007869.2_1812	Chr I	circular	C58	-	1752000	1753475	NAD(P)H-hydrate epimerase (EC 5.1.99.6) / ADP-dependent (S)-NAD(P)H-hydrate dehydratase (EC 4.2.1.136)
Core gene family 1644	AE007869.2_1813	Chr I	circular	C58	+	1753834	1754172	Nitrogen regulatory protein P-II
Core gene family 1645	AE007869.2_1814	Chr I	circular	C58	+	1754245	1755654	Glutamine synthetase type I (EC 6.3.1.2)
Core gene family 1646	AE007869.2_1815	Chr I	circular	C58	+	1755753	1756673	Permease of the drug/metabolite transporter (DMT) superfamily
Core gene family 1647	AE007869.2_1816	Chr I	circular	C58	+	1756761	1757090	hypothetical protein
Core gene family 1648	AE007869.2_1817	Chr I	circular	C58	-	1757191	1757847	Mll0513 protein
Core gene family 1649	AE007869.2_1818	Chr I	circular	C58	+	1758155	1760002	ABC transporter, substrate-binding protein (cluster 5, nickel/peptides/opines)
Core gene family 1650	AE007869.2_1819	Chr I	circular	C58	+	1760041	1760709	2-hydroxychromene-2-carboxylate isomerase/DsbA-like thioredoxin domain
Core gene family 1651	AE007869.2_1820	Chr I	circular	C58	+	1760761	1761693	putative membrane protein
Core gene family 1652	AE007869.2_1821	Chr I	circular	C58	-	1761753	1762097	hypothetical protein
Core gene family 1653	AE007869.2_1823	Chr I	circular	C58	-	1762494	1765991	Transcription-repair coupling factor
Core gene family 1654	AE007869.2_1824	Chr I	circular	C58	-	1765995	1766306	Succinate dehydrogenase flavin-adding protein, antitoxin of CptAB toxin-antitoxin
Core gene family 1655	AE007869.2_1825	Chr I	circular	C58	+	1766458	1768599	ATP-dependent DNA helicase RecG (EC 3.6.4.12)
Core gene family 1656	AE007869.2_1826	Chr I	circular	C58	+	1768612	1768884	hypothetical protein
Core gene family 1657	AE007869.2_1829	Chr I	circular	C58	-	1769564	1770232	Uncharacterized membrane anchored protein Mext_4159
Core gene family 1658	AE007869.2_1830	Chr I	circular	C58	-	1770246	1770749	Acetyltransferase, GNAT family
Core gene family 1659	AE007869.2_1831	Chr I	circular	C58	-	1770746	1772572	Glutamine--fructose-6-phosphate aminotransferase [isomerizing] (EC 2.6.1.16)
Core gene family 1660	AE007869.2_1833	Chr I	circular	C58	-	1772777	1774138	N-acetylglucosamine-1-phosphate uridyltransferase (EC 2.7.7.23) / Glucosamine-1-phosphate N-acetyltransferase (EC 2.3.1.157)
Core gene family 1661	AE007869.2_1834	Chr I	circular	C58	-	1774345	1775094	Transcriptional regulator, GntR family
Core gene family 1662	AE007869.2_1835	Chr I	circular	C58	-	1775296	1776369	Nucleoside ABC transporter, substrate-binding protein
Core gene family 1663	AE007869.2_1836	Chr I	circular	C58	-	1776408	1777328	Nucleoside ABC transporter, permease protein 2
Core gene family 1664	AE007869.2_1837	Chr I	circular	C58	-	1777328	1778419	Nucleoside ABC transporter, permease protein 1
Core gene family 1665	AE007869.2_1838	Chr I	circular	C58	-	1778409	1779980	Nucleoside ABC transporter, ATP-binding protein
Core gene family 1666	AE007869.2_1839	Chr I	circular	C58	-	1780180	1780962	Phosphatidylcholine synthase (EC 2.7.8.24)
Core gene family 1667	AE007869.2_1840	Chr I	circular	C58	+	1781116	1782324	2-polyprenyl-6-methoxyphenol hydroxylase
Core gene family 1668	AE007869.2_1841	Chr I	circular	C58	-	1782308	1783246	Malonate transporter
Core gene family 1669	AE007869.2_1842	Chr I	circular	C58	-	1783274	1784020	Cytochrome c-type biogenesis protein CcdA (DsbD analog)
Core gene family 1670	AE007869.2_1844	Chr I	circular	C58	-	1785261	1785368	hypothetical protein
Core gene family 1671	AE007869.2_1845	Chr I	circular	C58	-	1785528	1786271	hypothetical protein
Core gene family 1672	AE007869.2_1846	Chr I	circular	C58	-	1786405	1787667	Mlr0938 protein
Core gene family 1673	AE007869.2_1847	Chr I	circular	C58	-	1787825	1788265	Lactoylglutathione lyase (EC 4.4.1.5)
Core gene family 1674	AE007869.2_1848	Chr I	circular	C58	+	1788458	1789036	Cold shock protein of CSP family => dimer
Core gene family 1675	AE007869.2_1849	Chr I	circular	C58	+	1789036	1789518	FIG007785: exported protein
Core gene family 1676	AE007869.2_1850	Chr I	circular	C58	-	1789579	1789827	hypothetical protein
Core gene family 1677	AE007869.2_1852	Chr I	circular	C58	-	1790307	1790522	hypothetical protein
Core gene family 1678	AE007869.2_1853	Chr I	circular	C58	+	1790521	1791663	Ceramide glucosyltransferase
Core gene family 1679	AE007869.2_1854	Chr I	circular	C58	+	1792062	1792367	NADH-UBIQUINONE OXIDOREDUCTASE 18 KD SUBUNIT (EC 1.6.5.3) (EC 1.6.99.3)
Core gene family 1680	AE007869.2_1855	Chr I	circular	C58	-	1792542	1792760	hypothetical protein
Core gene family 1681	AE007869.2_1858	Chr I	circular	C58	-	1794640	1794795	hypothetical protein
Core gene family 1682	AE007869.2_1859	Chr I	circular	C58	+	1795033	1796331	Macrolide-specific efflux protein MacA
Core gene family 1683	AE007869.2_1860	Chr I	circular	C58	+	1796346	1797065	ABC-type antimicrobial peptide transport system, ATPase component
Core gene family 1684	AE007869.2_1861	Chr I	circular	C58	+	1797055	1798263	ABC-type antimicrobial peptide transport system, permease component
Core gene family 1685	AE007869.2_1862	Chr I	circular	C58	+	1798329	1798619	hypothetical protein
Core gene family 1686	AE007869.2_1863	Chr I	circular	C58	-	1798822	1799211	Iron-sulfur cluster assembly iron binding protein SufA
Core gene family 1687	AE007869.2_1864	Chr I	circular	C58	-	1799323	1799766	PaaD-like protein (DUF59) involved in Fe-S cluster assembly
Core gene family 1688	AE007869.2_1865	Chr I	circular	C58	-	1799744	1800994	Cysteine desulfurase (EC 2.8.1.7) => SufS
Core gene family 1689	AE007869.2_1866	Chr I	circular	C58	-	1800987	1802264	Iron-sulfur cluster assembly protein SufD
Core gene family 1690	AE007869.2_1867	Chr I	circular	C58	-	1802281	1803036	Iron-sulfur cluster assembly ATPase protein SufC
Core gene family 1691	AE007869.2_1868	Chr I	circular	C58	-	1803109	1804578	Iron-sulfur cluster assembly protein SufB
Core gene family 1692	AE007869.2_1869	Chr I	circular	C58	-	1804777	1805946	Cysteine desulfurase (EC 2.8.1.7)
Core gene family 1693	AE007869.2_1870	Chr I	circular	C58	+	1806158	1806835	Hydrolase SMc00528, alpha/beta fold family
Core gene family 1694	AE007869.2_1871	Chr I	circular	C58	-	1807076	1808197	Anhydro-N-acetylmuramic acid kinase (EC 2.7.1.170)
Core gene family 1695	AE007869.2_1872	Chr I	circular	C58	+	1808346	1809599	Tyrosyl-tRNA synthetase (EC 6.1.1.1)
Core gene family 1696	AE007869.2_1873	Chr I	circular	C58	-	1809644	1813027	Large exoproteins involved in heme utilization or adhesion
Core gene family 1697	AE007869.2_1874	Chr I	circular	C58	+	1813147	1813614	Thiol peroxidase, Bcp-type (EC 1.11.1.15)
Core gene family 1698	AE007869.2_1875	Chr I	circular	C58	+	1813632	1814456	FIG00005326: uncharacterized protein
Core gene family 1699	AE007869.2_1876	Chr I	circular	C58	+	1814546	1815844	Peptidase, M23/M37 family
Core gene family 1700	AE007869.2_1877	Chr I	circular	C58	+	1816064	1817575	ATP-dependent RNA helicase Atu1833
Core gene family 1701	AE007869.2_1878	Chr I	circular	C58	+	1817584	1818027	MutT/Nudix family protein
Core gene family 1702	AE007869.2_1879	Chr I	circular	C58	+	1819566	1820042	hypothetical protein
Core gene family 1703	AE007869.2_1880	Chr I	circular	C58	+	1820134	1821258	branched-chain amino acid ABC transporter, periplasmic amino acid-binding protein, putative
Core gene family 1704	AE007869.2_1881	Chr I	circular	C58	+	1821390	1822067	Ribulose-phosphate 3-epimerase (EC 5.1.3.1)
Core gene family 1705	AE007869.2_1882	Chr I	circular	C58	+	1822138	1822644	hypothetical protein
Core gene family 1706	AE007869.2_1883	Chr I	circular	C58	+	1822681	1824033	Adenylosuccinate lyase (EC 4.3.2.2) @ SAICAR lyase (EC 4.3.2.2)
Core gene family 1707	AE007869.2_1884	Chr I	circular	C58	+	1824104	1824667	hypothetical protein
Core gene family 1708	AE007869.2_1885	Chr I	circular	C58	+	1824862	1825626	Phosphoribosylaminoimidazole-succinocarboxamide synthase (EC 6.3.2.6)
Core gene family 1709	AE007869.2_1886	Chr I	circular	C58	+	1825681	1825923	Phosphoribosylformylglycinamidine synthase, PurS subunit (EC 6.3.5.3)
Core gene family 1710	AE007869.2_1887	Chr I	circular	C58	+	1825943	1826614	Phosphoribosylformylglycinamidine synthase, glutamine amidotransferase subunit (EC 6.3.5.3)
Core gene family 1711	AE007869.2_1888	Chr I	circular	C58	+	1826694	1827098	putative lipoprotein
Core gene family 1712	AE007869.2_1889	Chr I	circular	C58	-	1827331	1827636	hypothetical protein
Core gene family 1713	AE007869.2_1890	Chr I	circular	C58	+	1827730	1829148	Transcriptional regulator, GntR family domain / Aspartate aminotransferase (EC 2.6.1.1)
Core gene family 1714	AE007869.2_1891	Chr I	circular	C58	+	1829261	1829851	hypothetical protein
Core gene family 1715	AE007869.2_1892	Chr I	circular	C58	+	1829873	1832200	Phosphoribosylformylglycinamidine synthase, synthetase subunit (EC 6.3.5.3)
Core gene family 1716	AE007869.2_1893	Chr I	circular	C58	+	1832217	1832450	YrbA protein
Core gene family 1717	AE007869.2_1894	Chr I	circular	C58	-	1832582	1833730	hypothetical protein
Core gene family 1718	AE007869.2_1895	Chr I	circular	C58	+	1833841	1834089	hypothetical protein
Core gene family 1719	AE007869.2_1896	Chr I	circular	C58	+	1834234	1834569	Uncharacterized monothiol glutaredoxin ycf64-like
Core gene family 1720	AE007869.2_1897	Chr I	circular	C58	+	1834629	1835915	MFS family multidrug efflux protein, similarity to bicyclomycin resistance protein Bcr
Core gene family 1721	AE007869.2_1898	Chr I	circular	C58	-	1835989	1836813	Monophosphatase-like protein
Core gene family 1722	AE007869.2_1899	Chr I	circular	C58	-	1836844	1837671	Inositol monophosphatase family protein
Core gene family 1723	AE007869.2_1900	Chr I	circular	C58	-	1837691	1838629	tRNA-(cytosine32)-2-thiocytidine synthetase TtcA
Core gene family 1724	AE007869.2_1901	Chr I	circular	C58	-	1838691	1839620	Glutaminase (EC 3.5.1.2)
Core gene family 1725	AE007869.2_1902	Chr I	circular	C58	-	1839690	1840307	SSU ribosomal protein S4p (S9e) @ SSU ribosomal protein S4p (S9e), zinc-independent
Core gene family 1726	AE007869.2_1903	Chr I	circular	C58	+	1840341	1840532	hypothetical protein
Core gene family 1727	AE007869.2_1904	Chr I	circular	C58	+	1840759	1841742	Integral membrane protein TerC
Core gene family 1728	AE007869.2_1905	Chr I	circular	C58	-	1841782	1843326	hypothetical protein
Core gene family 1729	AE007869.2_1906	Chr I	circular	C58	-	1843422	1844315	Permease of the drug/metabolite transporter (DMT) superfamily
Core gene family 1730	AE007869.2_1907	Chr I	circular	C58	-	1844353	1844991	Homoserine/homoserine lactone efflux protein
Core gene family 1731	AE007869.2_1908	Chr I	circular	C58	-	1845156	1845392	hypothetical protein
Core gene family 1732	AE007869.2_1909	Chr I	circular	C58	-	1845550	1845645	hypothetical protein
Core gene family 1733	AE007869.2_1910	Chr I	circular	C58	-	1845785	1846606	Glutamate racemase (EC 5.1.1.3)
Core gene family 1734	AE007869.2_1911	Chr I	circular	C58	-	1846590	1847423	tRNA (cytidine(32)/uridine(32)-2'-O)-methyltransferase (EC 2.1.1.200)
Core gene family 1735	AE007869.2_1912	Chr I	circular	C58	-	1847538	1848068	hypothetical protein
Core gene family 1736	AE007869.2_1913	Chr I	circular	C58	+	1848284	1849498	Isocitrate dehydrogenase [NADP] (EC 1.1.1.42)
Core gene family 1737	AE007869.2_1914	Chr I	circular	C58	+	1849834	1850460	Glutathione S-transferase (EC 2.5.1.18)
Core gene family 1738	AE007869.2_1915	Chr I	circular	C58	-	1850536	1850919	hypothetical protein
Core gene family 1739	AE007869.2_1916	Chr I	circular	C58	-	1851032	1853725	Alanyl-tRNA synthetase (EC 6.1.1.7)
Core gene family 1740	AE007869.2_1917	Chr I	circular	C58	-	1853926	1855017	RecA protein
Core gene family 1741	AE007869.2_1919	Chr I	circular	C58	+	1856234	1857157	Indigoidine synthase A-like protein, uncharacterized enzyme involved in pigment biosynthesis
Core gene family 1742	AE007869.2_1920	Chr I	circular	C58	-	1857441	1859681	Mlr2412 protein
Core gene family 1743	AE007869.2_1921	Chr I	circular	C58	+	1859789	1859908	hypothetical protein
Core gene family 1744	AE007869.2_1922	Chr I	circular	C58	+	1860027	1860800	ABC transporter, substrate-binding protein (cluster 3, basic aa/glutamine/opines)
Core gene family 1745	AE007869.2_1923	Chr I	circular	C58	+	1860913	1861716	ABC transporter, permease protein (cluster 3, basic aa/glutamine/opines)
Core gene family 1746	AE007869.2_1924	Chr I	circular	C58	+	1861713	1862543	ABC transporter, permease protein (cluster 3, basic aa/glutamine/opines)
Core gene family 1747	AE007869.2_1925	Chr I	circular	C58	+	1862679	1862978	Usg protein
Core gene family 1748	AE007869.2_1926	Chr I	circular	C58	+	1863063	1863887	Ser-tRNA(Ala) deacylase @ Gly-tRNA(Ala) deacylase
Core gene family 1749	AE007869.2_1927	Chr I	circular	C58	-	1864027	1864992	Alkanesulfonate ABC transporter substrate-binding protein SsuA
Core gene family 1750	AE007869.2_1928	Chr I	circular	C58	-	1865281	1865769	Transcriptional regulator, AsnC family
Core gene family 1751	AE007869.2_1929	Chr I	circular	C58	-	1865840	1866466	Hypothetical protein VC0266 (sugar utilization related?)
Core gene family 1752	AE007869.2_1930	Chr I	circular	C58	-	1866486	1867079	Succinoglycan biosynthesis protein
Core gene family 1753	AE007869.2_1931	Chr I	circular	C58	+	1867187	1868722	Two-component system sensor histidine kinase
Core gene family 1754	AE007869.2_1932	Chr I	circular	C58	-	1868736	1869140	Diacylglycerol kinase (EC 2.7.1.107)
Core gene family 1755	AE007869.2_1933	Chr I	circular	C58	-	1869149	1870183	Nicotinate-nucleotide--dimethylbenzimidazole phosphoribosyltransferase (EC 2.4.2.21)
Core gene family 1756	AE007869.2_1934	Chr I	circular	C58	+	1870336	1871121	Cobalamin synthase (EC 2.7.8.26)
Core gene family 1757	AE007869.2_1935	Chr I	circular	C58	+	1871141	1871332	CblX, a non-orthologous displasment for Alpha-ribazole-5'-phosphate phosphatase
Core gene family 1758	AE007869.2_1936	Chr I	circular	C58	+	1871329	1872036	CblY, a non-orthologous displacement for alpha-ribazole-5'-phosphate phosphatase
Core gene family 1759	AE007869.2_1938	Chr I	circular	C58	+	1872469	1873110	3,4-dihydroxy-2-butanone 4-phosphate synthase (EC 4.1.99.12)
Core gene family 1760	AE007869.2_1940	Chr I	circular	C58	-	1873424	1874212	Short-chain dehydrogenase
Core gene family 1761	AE007869.2_1941	Chr I	circular	C58	-	1874227	1875705	ABC transporter, ATP-binding protein (cluster 2, ribose/xylose/arabinose/galactose) / ABC transporter, ATP-binding protein (cluster 2, ribose/xylose/arabinose/galactose)
Core gene family 1762	AE007869.2_1942	Chr I	circular	C58	-	1875825	1876754	ABC transporter, substrate-binding protein (cluster 2, ribose/xylose/arabinose/galactose)
Core gene family 1763	AE007869.2_1943	Chr I	circular	C58	-	1876887	1877867	ABC transporter, permease protein (cluster 2, ribose/xylose/arabinose/galactose)
Core gene family 1764	AE007869.2_1944	Chr I	circular	C58	+	1878306	1879115	Transketolase, N-terminal section (EC 2.2.1.1)
Core gene family 1765	AE007869.2_1945	Chr I	circular	C58	+	1879115	1880071	Transketolase, C-terminal section (EC 2.2.1.1)
Core gene family 1766	AE007869.2_1946	Chr I	circular	C58	+	1880193	1881662	Unknown pentose kinase TM0952
Core gene family 1767	AE007869.2_1947	Chr I	circular	C58	+	1881683	1882642	Unknown pentose utilization regulator 2, DeoR family
Core gene family 1768	AE007869.2_1948	Chr I	circular	C58	+	1882667	1883452	Oxidoreductase, short-chain dehydrogenase/reductase family
Core gene family 1769	AE007869.2_1949	Chr I	circular	C58	-	1883622	1884383	Efflux ABC transporter, permease protein
Core gene family 1770	AE007869.2_1950	Chr I	circular	C58	-	1884380	1885306	Efflux ABC transporter, ATP-binding protein
Core gene family 1771	AE007869.2_1951	Chr I	circular	C58	-	1885411	1886232	Bll0510 protein
Core gene family 1772	AE007869.2_1953	Chr I	circular	C58	-	1886631	1887959	RNA binding S1 domain protein
Core gene family 1773	AE007869.2_1955	Chr I	circular	C58	+	1890366	1890680	hypothetical protein
Core gene family 1774	AE007869.2_1956	Chr I	circular	C58	-	1890787	1892103	Replication-associated recombination protein RarA
Core gene family 1775	AE007869.2_1957	Chr I	circular	C58	-	1892100	1893506	Serine protease
Core gene family 1776	AE007869.2_1958	Chr I	circular	C58	+	1893679	1894029	putative secreted protein
Core gene family 1777	AE007869.2_1959	Chr I	circular	C58	-	1894045	1895385	Beta-lactamase class C-like and penicillin binding proteins (PBPs) superfamily
Core gene family 1778	AE007869.2_1960	Chr I	circular	C58	-	1895477	1897312	Dihydroxy-acid dehydratase (EC 4.2.1.9)
Core gene family 1779	AE007869.2_1961	Chr I	circular	C58	+	1897621	1898562	Protein-methionine-sulfoxide reductase catalytic subunit MsrP
Core gene family 1780	AE007869.2_1962	Chr I	circular	C58	+	1898565	1899212	Protein-methionine-sulfoxide reductase heme-binding subunit MsrQ
Core gene family 1781	AE007869.2_1965	Chr I	circular	C58	-	1900680	1901105	LSU ribosomal protein L17p
Core gene family 1782	AE007869.2_1966	Chr I	circular	C58	-	1901224	1902234	DNA-directed RNA polymerase alpha subunit (EC 2.7.7.6)
Core gene family 1783	AE007869.2_1967	Chr I	circular	C58	-	1902430	1902819	SSU ribosomal protein S11p (S14e)
Core gene family 1784	AE007869.2_1968	Chr I	circular	C58	-	1902958	1903326	SSU ribosomal protein S13p (S18e)
Core gene family 1785	AE007869.2_1969	Chr I	circular	C58	-	1903630	1904220	Adenylate kinase (EC 2.7.4.3)
Core gene family 1786	AE007869.2_1970	Chr I	circular	C58	-	1904217	1905557	Protein translocase subunit SecY
Core gene family 1787	AE007869.2_1971	Chr I	circular	C58	-	1905891	1906370	LSU ribosomal protein L15p (L27Ae)
Core gene family 1788	AE007869.2_1972	Chr I	circular	C58	-	1906387	1906593	LSU ribosomal protein L30p (L7e)
Core gene family 1789	AE007869.2_1973	Chr I	circular	C58	-	1906605	1907174	SSU ribosomal protein S5p (S2e)
Core gene family 1790	AE007869.2_1974	Chr I	circular	C58	-	1907294	1907656	LSU ribosomal protein L18p (L5e)
Core gene family 1791	AE007869.2_1975	Chr I	circular	C58	-	1907669	1908202	LSU ribosomal protein L6p (L9e)
Core gene family 1792	AE007869.2_1976	Chr I	circular	C58	-	1908246	1908644	SSU ribosomal protein S8p (S15Ae)
Core gene family 1793	AE007869.2_1977	Chr I	circular	C58	-	1908657	1908962	SSU ribosomal protein S14p (S29e) @ SSU ribosomal protein S14p (S29e), zinc-independent
Core gene family 1794	AE007869.2_1978	Chr I	circular	C58	-	1908996	1909550	LSU ribosomal protein L5p (L11e)
Core gene family 1795	AE007869.2_1979	Chr I	circular	C58	-	1909543	1909851	LSU ribosomal protein L24p (L26e)
Core gene family 1796	AE007869.2_1980	Chr I	circular	C58	-	1909864	1910232	LSU ribosomal protein L14p (L23e)
Core gene family 1797	AE007869.2_1981	Chr I	circular	C58	-	1910467	1910703	SSU ribosomal protein S17p (S11e)
Core gene family 1798	AE007869.2_1982	Chr I	circular	C58	-	1910715	1910915	LSU ribosomal protein L29p (L35e)
Core gene family 1799	AE007869.2_1983	Chr I	circular	C58	-	1910928	1911341	LSU ribosomal protein L16p (L10e)
Core gene family 1800	AE007869.2_1984	Chr I	circular	C58	-	1911380	1912111	SSU ribosomal protein S3p (S3e)
Core gene family 1801	AE007869.2_1986	Chr I	circular	C58	-	1912503	1912781	SSU ribosomal protein S19p (S15e)
Core gene family 1802	AE007869.2_1987	Chr I	circular	C58	-	1912797	1913633	LSU ribosomal protein L2p (L8e)
Core gene family 1803	AE007869.2_1988	Chr I	circular	C58	-	1913677	1913970	LSU ribosomal protein L23p (L23Ae)
Core gene family 1804	AE007869.2_1989	Chr I	circular	C58	-	1913967	1914587	LSU ribosomal protein L4p (L1e)
Core gene family 1805	AE007869.2_1990	Chr I	circular	C58	-	1914600	1915241	LSU ribosomal protein L3p (L3e)
Core gene family 1806	AE007869.2_1991	Chr I	circular	C58	-	1915410	1915718	SSU ribosomal protein S10p (S20e)
Core gene family 1807	AE007869.2_1993	Chr I	circular	C58	-	1917271	1919370	Translation elongation factor G
Core gene family 1808	AE007869.2_1994	Chr I	circular	C58	-	1919405	1919875	SSU ribosomal protein S7p (S5e)
Core gene family 1809	AE007869.2_1995	Chr I	circular	C58	-	1919953	1920324	SSU ribosomal protein S12p (S23e)
Core gene family 1810	AE007869.2_1997	Chr I	circular	C58	+	1920852	1921145	hypothetical protein
Core gene family 1811	AE007869.2_1998	Chr I	circular	C58	+	1921157	1921507	Lactoylglutathione lyase and related lyases
Core gene family 1812	AE007869.2_1999	Chr I	circular	C58	+	1921606	1922691	Mlr9176 protein
Core gene family 1813	AE007869.2_2000	Chr I	circular	C58	-	1922808	1927016	DNA-directed RNA polymerase beta' subunit (EC 2.7.7.6)
Core gene family 1814	AE007869.2_2001	Chr I	circular	C58	-	1927198	1931334	DNA-directed RNA polymerase beta subunit (EC 2.7.7.6)
Core gene family 1815	AE007869.2_2002	Chr I	circular	C58	+	1931383	1931571	hypothetical protein
Core gene family 1816	AE007869.2_2003	Chr I	circular	C58	-	1931598	1931975	LSU ribosomal protein L7p/L12p (P1/P2)
Core gene family 1817	AE007869.2_2004	Chr I	circular	C58	-	1932035	1932553	LSU ribosomal protein L10p (P0)
Core gene family 1818	AE007869.2_2005	Chr I	circular	C58	-	1932910	1933605	LSU ribosomal protein L1p (L10Ae)
Core gene family 1819	AE007869.2_2006	Chr I	circular	C58	-	1933608	1934039	LSU ribosomal protein L11p (L12e)
Core gene family 1820	AE007869.2_2007	Chr I	circular	C58	-	1934185	1934715	Transcription antitermination protein NusG
Core gene family 1821	AE007869.2_2008	Chr I	circular	C58	-	1934760	1934960	Protein translocase subunit SecE
Core gene family 1822	AE007869.2_2009	Chr I	circular	C58	-	1935346	1936239	UDP-glucose 4-epimerase (EC 5.1.3.2)
Core gene family 1823	AE007869.2_2011	Chr I	circular	C58	+	1937961	1938593	Integral membrane protein TerC family
Core gene family 1824	AE007869.2_2013	Chr I	circular	C58	+	1938858	1938971	hypothetical protein
Core gene family 1825	AE007869.2_2014	Chr I	circular	C58	-	1939062	1939430	Inhibitor of vertebrate c-type lysozyme, outer membrane
Core gene family 1826	AE007869.2_2016	Chr I	circular	C58	-	1940053	1940502	hypothetical protein
Core gene family 1827	AE007869.2_2017	Chr I	circular	C58	+	1940824	1941150	hypothetical protein
Core gene family 1828	AE007869.2_2018	Chr I	circular	C58	+	1941280	1941474	hypothetical protein
Core gene family 1829	AE007869.2_2019	Chr I	circular	C58	-	1941524	1942549	Cyclopropane-fatty-acyl-phospholipid synthase-like protein, clusters with FIG005069
Core gene family 1830	AE007869.2_2020	Chr I	circular	C58	-	1942546	1943334	FIG005069: Hypothetical protein
Core gene family 1831	AE007869.2_2021	Chr I	circular	C58	+	1943523	1944896	Amine oxidase, flavin-containing
Core gene family 1832	AE007869.2_2022	Chr I	circular	C58	+	1944893	1945711	FIG001571: Hypothetical protein
Core gene family 1833	AE007869.2_2023	Chr I	circular	C58	+	1945698	1946930	S-adenosyl-L-methionine dependent methyltransferase, similar to cyclopropane-fatty-acyl-phospholipid synthase
Core gene family 1834	AE007869.2_2024	Chr I	circular	C58	+	1946958	1947335	hypothetical protein
Core gene family 1835	AE007869.2_2025	Chr I	circular	C58	+	1947376	1947807	Mll8093 protein
Core gene family 1836	AE007869.2_2026	Chr I	circular	C58	+	1947933	1948475	RNA polymerase sigma-70 factor
Core gene family 1837	AE007869.2_2027	Chr I	circular	C58	+	1948472	1949182	FIG111991: hypothetical protein
Core gene family 1838	AE007869.2_2028	Chr I	circular	C58	-	1949267	1950307	Two-component sensor protein
Core gene family 1839	AE007869.2_2029	Chr I	circular	C58	-	1950312	1950749	Two-component transcriptional response regulator, LuxR family
Core gene family 1840	AE007869.2_2030	Chr I	circular	C58	-	1950746	1952200	Two-component system sensor histidine kinase
Core gene family 1841	AE007869.2_2031	Chr I	circular	C58	+	1952410	1952784	Two-component transcriptional response regulator, LuxR family
Core gene family 1842	AE007869.2_2032	Chr I	circular	C58	-	1952838	1953830	Two-component system sensor histidine kinase
Core gene family 1843	AE007869.2_2033	Chr I	circular	C58	-	1953844	1954299	Two-component transcriptional response regulator, LuxR family
Core gene family 1844	AE007869.2_2034	Chr I	circular	C58	-	1954292	1956502	Phytochrome, two-component sensor histidine kinase (EC 2.7.3.-)
Core gene family 1845	AE007869.2_2036	Chr I	circular	C58	+	1957166	1958053	23S rRNA (guanosine(2251)-2'-O)-methyltransferase (EC 2.1.1.185)
Core gene family 1846	AE007869.2_2037	Chr I	circular	C58	+	1958130	1958522	Acyl-CoA hydrolase (EC 3.1.2.20)
Core gene family 1847	AE007869.2_2038	Chr I	circular	C58	+	1958528	1959121	Mll4938 protein
Core gene family 1848	AE007869.2_2039	Chr I	circular	C58	+	1959191	1959595	hypothetical protein
Core gene family 1849	AE007869.2_2040	Chr I	circular	C58	+	1959640	1961004	Uncharacterized iron-regulated membrane protein; Iron-uptake factor PiuB
Core gene family 1850	AE007869.2_2041	Chr I	circular	C58	-	1961076	1961552	putative membrane protein
Core gene family 1851	AE007869.2_2042	Chr I	circular	C58	-	1961564	1962175	Rrf2-linked NADH-flavin reductase
Core gene family 1852	AE007869.2_2043	Chr I	circular	C58	+	1962333	1962716	Transcriptional regulator, HxlR family
Core gene family 1853	AE007869.2_2044	Chr I	circular	C58	+	1962842	1965808	Excinuclease ABC subunit B
Core gene family 1854	AE007869.2_2046	Chr I	circular	C58	-	1966889	1967314	hypothetical protein
Core gene family 1855	AE007869.2_2047	Chr I	circular	C58	+	1967456	1967911	hypothetical protein
Core gene family 1856	AE007869.2_2048	Chr I	circular	C58	+	1968100	1968708	hypothetical protein
Core gene family 1857	AE007869.2_2049	Chr I	circular	C58	-	1968719	1969321	DnaJ homolog
Core gene family 1858	AE007869.2_2050	Chr I	circular	C58	+	1969488	1969601	hypothetical protein
Core gene family 1859	AE007869.2_2051	Chr I	circular	C58	+	1969706	1970059	hypothetical protein
Core gene family 1860	AE007869.2_2052	Chr I	circular	C58	+	1970408	1972147	hypothetical protein
Core gene family 1861	AE007869.2_2053	Chr I	circular	C58	-	1972179	1973288	Exonuclease III
Core gene family 1862	AE007869.2_2054	Chr I	circular	C58	-	1973348	1974376	ABC transporter, ATP-binding protein (cluster 1, maltose/g3p/polyamine/iron); ABC transporter, ATP-binding protein (cluster 10, nitrate/sulfonate/bicarbonate)
Core gene family 1863	AE007869.2_2055	Chr I	circular	C58	-	1974364	1976058	Iron(III)-transport system permease protein SfuB
Core gene family 1864	AE007869.2_2056	Chr I	circular	C58	-	1976068	1977051	ABC transporter, substrate-binding protein (cluster 1, maltose/g3p/polyamine/iron)
Core gene family 1865	AE007869.2_2057	Chr I	circular	C58	-	1977360	1978604	Alpha-aminoadipate aminotransferase (EC 2.6.1.39) @ Leucine transaminase (EC 2.6.1.6) @ Valine transaminase
Core gene family 1866	AE007869.2_2058	Chr I	circular	C58	+	1978879	1979328	Uncharacterized mutarotase-like protein
Core gene family 1867	AE007869.2_2061	Chr I	circular	C58	-	1979992	1981011	Ketol-acid reductoisomerase (NADP(+)) (EC 1.1.1.86)
Core gene family 1868	AE007869.2_2063	Chr I	circular	C58	-	1982112	1983017	Transcriptional regulator, AraC family
Core gene family 1869	AE007869.2_2064	Chr I	circular	C58	+	1983207	1984253	Cinnamyl alcohol dehydrogenase/reductase (EC 1.1.1.195) @ Alcohol dehydrogenase (EC 1.1.1.1)
Core gene family 1870	AE007869.2_2065	Chr I	circular	C58	-	1984320	1985585	NADH dehydrogenase (EC 1.6.99.3)
Core gene family 1871	AE007869.2_2066	Chr I	circular	C58	-	1985658	1986413	Pyridoxine 5'-phosphate synthase (EC 2.6.99.2)
Core gene family 1872	AE007869.2_2067	Chr I	circular	C58	+	1986663	1987343	Transcriptional regulator
Core gene family 1873	AE007869.2_2068	Chr I	circular	C58	-	1987344	1988471	RecD-like DNA helicase Atu2026
Core gene family 1874	AE007869.2_2069	Chr I	circular	C58	-	1988551	1989033	Ligand-binding SRPBCC domain protein family
Core gene family 1875	AE007869.2_2070	Chr I	circular	C58	-	1989030	1989404	Transcriptional regulator, ArsR family
Core gene family 1876	AE007869.2_2071	Chr I	circular	C58	+	1989530	1989904	Orf21; putative lipoprotein
Core gene family 1877	AE007869.2_2072	Chr I	circular	C58	+	1989909	1990445	RNA polymerase sigma-54 factor RpoN
Core gene family 1878	AE007869.2_2073	Chr I	circular	C58	+	1990442	1991230	Transmembrane regulator protein PrtR
Core gene family 1879	AE007869.2_2074	Chr I	circular	C58	+	1991410	1992255	Oxidoreductase, aldo/keto reductase family
Core gene family 1880	AE007869.2_2075	Chr I	circular	C58	-	1992395	1992928	Ligand-binding SRPBCC domain protein family
Core gene family 1881	AE007869.2_2076	Chr I	circular	C58	-	1992921	1993220	Transcriptional regulator, ArsR family
Core gene family 1882	AE007869.2_2077	Chr I	circular	C58	-	1993415	1993987	Acetolactate synthase small subunit (EC 2.2.1.6)
Core gene family 1883	AE007869.2_2078	Chr I	circular	C58	-	1994007	1995800	Acetolactate synthase large subunit (EC 2.2.1.6)
Core gene family 1884	AE007869.2_2080	Chr I	circular	C58	+	1996183	1998189	Bipolar DNA helicase HerA
Core gene family 1885	AE007869.2_2081	Chr I	circular	C58	-	1998197	1999090	tRNA dimethylallyltransferase (EC 2.5.1.75)
Core gene family 1886	AE007869.2_2082	Chr I	circular	C58	+	1999092	1999982	Phosphoserine phosphatase (EC 3.1.3.3)
Core gene family 1887	AE007869.2_2083	Chr I	circular	C58	+	1999979	2000542	Acetyltransferase
Core gene family 1888	AE007869.2_2084	Chr I	circular	C58	-	2000568	2001317	Oxidoreductase, short-chain dehydrogenase/reductase family
Core gene family 1889	AE007869.2_2085	Chr I	circular	C58	-	2001407	2002951	HtrA protease/chaperone protein
Core gene family 1890	AE007869.2_2086	Chr I	circular	C58	-	2003144	2004067	HflC protein
Core gene family 1891	AE007869.2_2087	Chr I	circular	C58	-	2004069	2005187	HflK protein
Core gene family 1892	AE007869.2_2088	Chr I	circular	C58	-	2005331	2005858	Dihydrofolate reductase (EC 1.5.1.3)
Core gene family 1893	AE007869.2_2089	Chr I	circular	C58	-	2005855	2006649	Thymidylate synthase (EC 2.1.1.45)
Core gene family 1894	AE007869.2_2090	Chr I	circular	C58	-	2006742	2007050	hypothetical protein
Core gene family 1895	AE007869.2_2091	Chr I	circular	C58	+	2007792	2008298	ClpXP protease specificity-enhancing factor SspBalpha
Core gene family 1896	AE007869.2_2092	Chr I	circular	C58	+	2008359	2008562	Uncharacterized coiled-coil protein CC_1530
Core gene family 1897	AE007869.2_2093	Chr I	circular	C58	+	2008675	2008884	hypothetical protein
Core gene family 1898	AE007869.2_2094	Chr I	circular	C58	-	2009375	2013079	FIG00450199: hypothetical protein
Core gene family 1899	AE007869.2_2095	Chr I	circular	C58	-	2013171	2014583	D-Lactate dehydrogenase, cytochrome c-dependent (EC 1.1.2.4)
Core gene family 1900	AE007869.2_2096	Chr I	circular	C58	-	2014713	2017859	RND efflux system, inner membrane transporter
Core gene family 1901	AE007869.2_2097	Chr I	circular	C58	-	2017856	2019007	RND efflux system, membrane fusion protein
Core gene family 1902	AE007869.2_2098	Chr I	circular	C58	+	2019232	2019642	4-carboxymuconolactone decarboxylase domain/alkylhydroperoxidase AhpD family core domain protein
Core gene family 1903	AE007869.2_2099	Chr I	circular	C58	+	2019745	2022219	ATP-dependent DNA helicase UvrD/PcrA (EC 3.6.4.12)
Core gene family 1904	AE007869.2_2100	Chr I	circular	C58	+	2022324	2023136	hypothetical protein
Core gene family 1905	AE007869.2_2101	Chr I	circular	C58	-	2023146	2023265	hypothetical protein
Core gene family 1906	AE007869.2_2102	Chr I	circular	C58	-	2023333	2023926	Transcriptional regulator BetI, TetR family
Core gene family 1907	AE007869.2_2103	Chr I	circular	C58	+	2024025	2024963	Choline binding ABC transport system substrate-binding protein ChoX
Core gene family 1908	AE007869.2_2104	Chr I	circular	C58	+	2024960	2025820	Putative hydrolase
Core gene family 1909	AE007869.2_2105	Chr I	circular	C58	+	2025916	2026398	FIG073159: hypothetical protein
Core gene family 1910	AE007869.2_2106	Chr I	circular	C58	+	2026395	2026820	FIG123062: hypothetical protein
Core gene family 1911	AE007869.2_2107	Chr I	circular	C58	-	2026847	2028133	Mlr2630 protein
Core gene family 1912	AE007869.2_2109	Chr I	circular	C58	+	2028591	2029217	Nicotinamidase (EC 3.5.1.19)
Core gene family 1913	AE007869.2_2110	Chr I	circular	C58	-	2029228	2029464	hypothetical protein
Core gene family 1914	AE007869.2_2111	Chr I	circular	C58	+	2029650	2030372	Branched-chain amino acid transport protein azlC
Core gene family 1915	AE007869.2_2112	Chr I	circular	C58	+	2030369	2030683	Msl1536 protein
Core gene family 1916	AE007869.2_2113	Chr I	circular	C58	-	2030680	2032521	Xaa-Pro aminopeptidase (EC 3.4.11.9)
Core gene family 1917	AE007869.2_2115	Chr I	circular	C58	+	2032814	2032987	hypothetical protein
Core gene family 1918	AE007869.2_2116	Chr I	circular	C58	-	2033135	2034013	Ribosomal protein L11 methyltransferase
Core gene family 1919	AE007869.2_2117	Chr I	circular	C58	-	2034093	2034701	Cytochrome oxidase biogenesis protein Sco1/SenC/PrrC, thiol-disulfide reductase involved in Cu(I) insertion into CoxII Cu(A) center
Core gene family 1920	AE007869.2_2118	Chr I	circular	C58	-	2034843	2035001	hypothetical protein
Core gene family 1921	AE007869.2_2119	Chr I	circular	C58	+	2035226	2035693	Positive regulator of CheA protein activity (CheW)
Core gene family 1922	AE007869.2_2120	Chr I	circular	C58	-	2035901	2036392	Conserved uncharacterized protein CreA
Core gene family 1923	AE007869.2_2121	Chr I	circular	C58	-	2036440	2037048	DNA polymerase III epsilon subunit
Core gene family 1924	AE007869.2_2122	Chr I	circular	C58	-	2037092	2037994	Transcriptional regulator, LysR family
Core gene family 1925	AE007869.2_2123	Chr I	circular	C58	+	2038193	2039122	Permease of the drug/metabolite transporter (DMT) superfamily
Core gene family 1926	AE007869.2_2124	Chr I	circular	C58	+	2039307	2039840	Acetyltransferase, GNAT family
Core gene family 1927	AE007869.2_2125	Chr I	circular	C58	-	2039845	2040738	putative phosphotransferase
Core gene family 1928	AE007869.2_2126	Chr I	circular	C58	-	2040803	2042977	DNA ligase (NAD(+)) (EC 6.5.1.2)
Core gene family 1929	AE007869.2_2127	Chr I	circular	C58	-	2043102	2044775	DNA repair protein RecN
Core gene family 1930	AE007869.2_2128	Chr I	circular	C58	-	2044791	2045633	DNA uptake lipoprotein ComL
Core gene family 1931	AE007869.2_2129	Chr I	circular	C58	-	2045892	2046848	UDP-3-O-[3-hydroxymyristoyl] N-acetylglucosamine deacetylase (EC 3.5.1.108)
Core gene family 1932	AE007869.2_2130	Chr I	circular	C58	-	2047119	2048870	Cell division protein FtsZ
Core gene family 1933	AE007869.2_2131	Chr I	circular	C58	-	2048963	2050294	Cell division protein FtsA
Core gene family 1934	AE007869.2_2132	Chr I	circular	C58	-	2050291	2051223	Cell division protein FtsQ
Core gene family 1935	AE007869.2_2133	Chr I	circular	C58	-	2051211	2052137	D-alanine--D-alanine ligase (EC 6.3.2.4)
Core gene family 1936	AE007869.2_2134	Chr I	circular	C58	+	2052374	2052490	hypothetical protein
Core gene family 1937	AE007869.2_2135	Chr I	circular	C58	+	2052681	2053985	Uncharacterized MFS-type transporter YhjE
Core gene family 1938	AE007869.2_2136	Chr I	circular	C58	-	2054055	2054864	GGDEF domain protein
Core gene family 1939	AE007869.2_2137	Chr I	circular	C58	-	2055066	2056031	UDP-N-acetylenolpyruvoylglucosamine reductase (EC 1.3.1.98)
Core gene family 1940	AE007869.2_2138	Chr I	circular	C58	-	2056028	2057443	UDP-N-acetylmuramate--L-alanine ligase (EC 6.3.2.8)
Core gene family 1941	AE007869.2_2139	Chr I	circular	C58	-	2057440	2058576	UDP-N-acetylglucosamine--N-acetylmuramyl-(pentapeptide) pyrophosphoryl-undecaprenol N-acetylglucosamine transferase (EC 2.4.1.227)
Core gene family 1942	AE007869.2_2140	Chr I	circular	C58	-	2058583	2059737	Peptidoglycan glycosyltransferase FtsW (EC 2.4.1.129)
Core gene family 1943	AE007869.2_2141	Chr I	circular	C58	-	2059742	2061151	UDP-N-acetylmuramoyl-L-alanine--D-glutamate ligase (EC 6.3.2.9)
Core gene family 1944	AE007869.2_2142	Chr I	circular	C58	-	2061155	2062255	Phospho-N-acetylmuramoyl-pentapeptide-transferase (EC 2.7.8.13)
Core gene family 1945	AE007869.2_2143	Chr I	circular	C58	-	2062279	2063685	UDP-N-acetylmuramoyl-tripeptide--D-alanyl-D-alanine ligase (EC 6.3.2.10)
Core gene family 1946	AE007869.2_2144	Chr I	circular	C58	-	2063709	2065178	UDP-N-acetylmuramoyl-dipeptide--2,6-diaminopimelate ligase (EC 6.3.2.13)
Core gene family 1947	AE007869.2_2145	Chr I	circular	C58	-	2065236	2066978	Cell division protein FtsI [Peptidoglycan synthetase] (EC 2.4.1.129)
Core gene family 1948	AE007869.2_2146	Chr I	circular	C58	-	2066978	2067544	Cell division protein FtsL
Core gene family 1949	AE007869.2_2147	Chr I	circular	C58	-	2067546	2068571	16S rRNA (cytosine(1402)-N(4))-methyltransferase (EC 2.1.1.199)
Core gene family 1950	AE007869.2_2148	Chr I	circular	C58	-	2068586	2069026	Transcriptional regulator MraZ
Core gene family 1951	AE007869.2_2154	Chr I	circular	C58	-	2073993	2075183	Sarcosine oxidase
Core gene family 1952	AE007869.2_2155	Chr I	circular	C58	-	2075243	2076430	Sarcosine oxidase
Core gene family 1953	AE007869.2_2156	Chr I	circular	C58	-	2076523	2077062	FIG016425: Soluble lytic murein transglycosylase and related regulatory proteins (some contain LysM/invasin domains)
Core gene family 1954	AE007869.2_2157	Chr I	circular	C58	-	2077310	2078089	FIG001385: N-acetylmuramoyl-L-alanine amidase (EC 3.5.1.28)
Core gene family 1955	AE007869.2_2158	Chr I	circular	C58	-	2078086	2078838	DnaJ-like protein DjlA
Core gene family 1956	AE007869.2_2160	Chr I	circular	C58	+	2079158	2080369	Pyrophosphate-dependent fructose 6-phosphate-1-kinase (EC 2.7.1.90)
Core gene family 1957	AE007869.2_2161	Chr I	circular	C58	+	2080422	2081057	Homoserine/homoserine lactone efflux protein
Core gene family 1958	AE007869.2_2162	Chr I	circular	C58	+	2081194	2082270	FIG016425: Soluble lytic murein transglycosylase and related regulatory proteins (some contain LysM/invasin domains)
Core gene family 1959	AE007869.2_2164	Chr I	circular	C58	+	2082612	2083862	S-adenosylmethionine:diacylglycerol 3-amino-3-carboxypropyl transferase, BtaA protein
Core gene family 1960	AE007869.2_2165	Chr I	circular	C58	+	2083859	2084578	S-adenosylmethionine:diacylgycerolhomoserine-N-methyltransferase, BtaB protein
Core gene family 1961	AE007869.2_2166	Chr I	circular	C58	+	2084814	2085593	Lyzozyme M1 (1,4-beta-N-acetylmuramidase) (EC 3.2.1.17)
Core gene family 1962	AE007869.2_2167	Chr I	circular	C58	+	2085717	2086943	FIG004335: Membrane-bound lytic murein transglycosylase B precursor (EC 3.2.1.-)
Core gene family 1963	AE007869.2_2168	Chr I	circular	C58	-	2087408	2088301	5,10-methylenetetrahydrofolate reductase (EC 1.5.1.20)
Core gene family 1964	AE007869.2_2169	Chr I	circular	C58	-	2088303	2089316	Transcriptional regulator, ArsR family / Methyltransferase fusion
Core gene family 1965	AE007869.2_2170	Chr I	circular	C58	-	2089478	2091127	Energy-dependent translational throttle protein EttA
Core gene family 1966	AE007869.2_2171	Chr I	circular	C58	+	2091272	2092249	Lysophospholipase (EC 3.1.1.5); Monoglyceride lipase (EC 3.1.1.23)
Core gene family 1967	AE007869.2_2172	Chr I	circular	C58	+	2092326	2093528	L-carnitine dehydratase/bile acid-inducible protein F
Core gene family 1968	AE007869.2_2173	Chr I	circular	C58	+	2093525	2095189	Thiamine pyrophosphate-requiring enzymes
Core gene family 1969	AE007869.2_2174	Chr I	circular	C58	+	2095377	2096141	hypothetical protein
Core gene family 1970	AE007869.2_2175	Chr I	circular	C58	-	2096349	2096690	RidA/YER057c/UK114 superfamily, group 2, YoaB-like protein
Core gene family 1971	AE007869.2_2176	Chr I	circular	C58	-	2096738	2097076	Protein tyrosine phosphatase
Core gene family 1972	AE007869.2_2177	Chr I	circular	C58	-	2097174	2098007	FIG00986216: hypothetical protein
Core gene family 1973	AE007869.2_2178	Chr I	circular	C58	+	2098161	2099543	L,D-transpeptidase
Core gene family 1974	AE007869.2_2179	Chr I	circular	C58	-	2099611	2100816	Uncharacterized MFS-type transporter
Core gene family 1975	AE007869.2_2180	Chr I	circular	C58	-	2100863	2101564	Transcriptional regulator, AcrR family
Core gene family 1976	AE007869.2_2181	Chr I	circular	C58	-	2101656	2102372	Plasmid partitioning protein ParA
Core gene family 1977	AE007869.2_2182	Chr I	circular	C58	-	2102537	2102917	hypothetical protein
Core gene family 1978	AE007869.2_2183	Chr I	circular	C58	-	2102930	2104075	Alcohol dehydrogenase (EC 1.1.1.1)
Core gene family 1979	AE007869.2_2184	Chr I	circular	C58	-	2104072	2105460	Aldehyde dehydrogenase (EC 1.2.1.3)
Core gene family 1980	AE007869.2_2185	Chr I	circular	C58	-	2105478	2105852	hypothetical protein
Core gene family 1981	AE007869.2_2186	Chr I	circular	C58	-	2105887	2106309	hypothetical protein
Core gene family 1982	AE007869.2_2187	Chr I	circular	C58	-	2106378	2107742	glutamine synthetase family protein
Core gene family 1983	AE007869.2_2188	Chr I	circular	C58	-	2107808	2109322	Ethanolamine permease
Core gene family 1984	AE007869.2_2190	Chr I	circular	C58	-	2109546	2110319	Riorf59 protein
Core gene family 1985	AE007869.2_2191	Chr I	circular	C58	+	2110492	2111370	Transcriptional regulator, RpiR family
Core gene family 1986	AE007869.2_2192	Chr I	circular	C58	+	2111661	2112767	ABC transporter, substrate-binding protein (cluster 1, maltose/g3p/polyamine/iron)
Core gene family 1987	AE007869.2_2193	Chr I	circular	C58	+	2112971	2113855	ABC transporter, permease protein 1 (cluster 1, maltose/g3p/polyamine/iron)
Core gene family 1988	AE007869.2_2194	Chr I	circular	C58	+	2113852	2114634	ABC transporter, permease protein 2 (cluster 1, maltose/g3p/polyamine/iron)
Core gene family 1989	AE007869.2_2195	Chr I	circular	C58	+	2114648	2115706	ABC transporter, ATP-binding protein (cluster 1, maltose/g3p/polyamine/iron); ABC transporter, ATP-binding protein (cluster 10, nitrate/sulfonate/bicarbonate)
Core gene family 1990	AE007869.2_2196	Chr I	circular	C58	+	2115801	2116844	Alcohol dehydrogenase (EC 1.1.1.1)
Core gene family 1991	AE007869.2_2198	Chr I	circular	C58	+	2117846	2118622	ABC transporter, ATP-binding protein
Core gene family 1992	AE007869.2_2199	Chr I	circular	C58	+	2118701	2120032	Uncharacterized MFS-type transporter
Core gene family 1993	AE007869.2_2200	Chr I	circular	C58	-	2120106	2123879	5-methyltetrahydrofolate--homocysteine methyltransferase (EC 2.1.1.13)
Core gene family 1994	AE007869.2_2201	Chr I	circular	C58	+	2124071	2125318	N-acylglucosamine 2-epimerase (EC 5.1.3.8)
Core gene family 1995	AE007869.2_2202	Chr I	circular	C58	-	2125510	2126070	Protein tyrosine phosphatase
Core gene family 1996	AE007869.2_2204	Chr I	circular	C58	-	2126272	2126724	hypothetical protein
Core gene family 1997	AE007869.2_2205	Chr I	circular	C58	+	2127166	2127795	Outer membrane protein
Core gene family 1998	AE007869.2_2206	Chr I	circular	C58	+	2127997	2128362	hypothetical protein
[truncated: 5,004 more rows]

## Sheet: Table S3
Table S3. List of the potential horizontal genes in the A. fabrum genomes.
Strain	horizontal gene	Gene family	Chromosome location	HGTector score	Potential donor taxon	Strand	Start	End	Function
C58	AE007869.2_106	Core gene family 150	ChrI	0.486875	Alphaproteobacteria	+	117212	117397	LSU ribosomal protein L32p @ LSU ribosomal protein L32p, zinc-independent
C58	AE007869.2_113	Core gene family 157	ChrI	0.575718	Rhizobiales	+	124361	124912	hypothetical protein
C58	AE007869.2_138	Core gene family 179	ChrI	0.569273	Rhizobiales	+	148781	154285	Glutamate synthase [NADPH] large chain (EC 1.4.1.13)
C58	AE007869.2_139	Core gene family 180	ChrI	0.569948	Rhizobiales	+	154282	156051	Sulfite reductase [NADPH] flavoprotein alpha-component (EC 1.8.1.2)
C58	AE007869.2_150	Core gene family 190	ChrI	0.513389	Alphaproteobacteria	+	163066	164007	Histidine ABC transporter, substrate-binding protein
C58	AE007869.2_151	Core gene family 191	ChrI	0.460382	Alphaproteobacteria	+	164146	164919	Histidine ABC transporter, permease protein
C58	AE007869.2_152	Core gene family 192	ChrI	0.488581	Alphaproteobacteria	+	164919	165704	Histidine ABC transporter, ATP-binding protein
C58	AE007869.2_233	Core gene family 271	ChrI	0.53665	Alphaproteobacteria	-	242804	243415	hypothetical protein
C58	AE007869.2_234	Core gene family 272	ChrI	0.520239	Alphaproteobacteria	+	243482	243883	Isopropylmalate/homocitrate/citramalate synthases
C58	AE007869.2_245	Core gene family 283	ChrI	0.522227	Alphaproteobacteria	+	252753	252956	LSU ribosomal protein L35p
C58	AE007869.2_379	Core gene family 411	ChrI	0.546579	Rhizobiales	+	382964	383776	Ubiquinone/menaquinone biosynthesis methyltransferase
C58	AE007869.2_386	Core gene family 417	ChrI	0.50853	Rhizobiales	+	389381	390877	Acetyl-CoA hydrolase/transferase family protein
C58	AE007869.2_514	Core gene family 493	ChrI	0.55445	Alphaproteobacteria	+	506032	506397	Chemotaxis regulator - transmits chemoreceptor signals to flagellar motor components CheY
C58	AE007869.2_533	Core gene family 510	ChrI	0.569331	Bacteria	-	526539	526838	Translation initiation factor 1
C58	AE007869.2_621	Core gene family 596	ChrI	0.514722	Proteobacteria	-	618020	618697	Two-component transcriptional response regulator, LuxR family
C58	AE007869.2_673	Accessory gene family 82	ChrI	0.567631	Rhizobiales	+	672422	672790	hypothetical protein
C58	AE007869.2_713	Core gene family 683	ChrI	0.573678	Alphaproteobacteria	+	716706	716933	ATP synthase F0 sector subunit c (EC 3.6.3.14)
C58	AE007869.2_740	Core gene family 707	ChrI	0.564118	Rhizobiales	-	741430	742224	Bll5781 protein
C58	AE007869.2_806	Core gene family 767	ChrI	0.521893	Rhizobiales	-	805152	806516	Na+/H+-dicarboxylate symporter
C58	AE007869.2_811	Core gene family 770	ChrI	0.56761	Rhizobiales bacterium	-	810350	812065	Malate:quinone oxidoreductase (EC 1.1.5.4)
C58	AE007869.2_850	Core gene family 807	ChrI	0.540372	Rhizobiales	-	852456	852878	hypothetical protein
C58	AE007869.2_862	Core gene family 819	ChrI	0.562759	Rhizobiales	-	860643	861074	Transcriptional regulator, HxlR family
C58	AE007869.2_863	Core gene family 820	ChrI	0.574012	Rhizobiales	+	861178	861936	Oxidoreductase, short-chain dehydrogenase/reductase family
C58	AE007869.2_865	Core gene family 822	ChrI	0.531841	Rhizobiales	+	863160	863771	Transporter, LysE family
C58	AE007869.2_867	Core gene family 824	ChrI	0.51008	Rhizobiales	+	864882	865589	Transcriptional regulator, DeoR family
C58	AE007869.2_868	Core gene family 825	ChrI	0.571309	Rhizobiales	+	865638	866006	hypothetical protein
C58	AE007869.2_873	Core gene family 830	ChrI	0.585086	Rhizobiales	+	871697	872278	Acetyltransferase
C58	AE007869.2_935	Core gene family 882	ChrI	0.497681	Rhizobiales	-	917134	918441	Beta-lactamase class C-like and penicillin binding proteins (PBPs) superfamily
C58	AE007869.2_956	Core gene family 898	ChrI	0.583143	Rhizobiales	-	936925	937293	Transcriptional regulator, HxlR family
C58	AE007869.2_1015	Core gene family 950	ChrI	0.55101	Rhizobiales	+	994212	995033	Undecaprenyl-diphosphatase (EC 3.6.1.27)
C58	AE007869.2_1020	Core gene family 955	ChrI	0.557702	Rhizobiales	+	1000736	1001206	OsmC/Ohr family protein
C58	AE007869.2_1060	Core gene family 990	ChrI	0.563063	Proteobacteria	+	1032848	1033582	Methyltransferase type 11
C58	AE007869.2_1066	Core gene family 996	ChrI	0.52711	Proteobacteria	+	1041336	1042124	Hydroxymethylpyrimidine ABC transporter, ATPase component
C58	AE007869.2_1067	Core gene family 997	ChrI	0.516791	Proteobacteria	+	1042121	1042939	Hydroxymethylpyrimidine ABC transporter, transmembrane component
C58	AE007869.2_1068	Core gene family 998	ChrI	0.549006	Proteobacteria	-	1042991	1043674	Metal-binding protein ZinT
C58	AE007869.2_1116	Core gene family 1043	ChrI	0.454149	Proteobacteria	+	1086146	1086382	Acyl carrier protein
C58	AE007869.2_1224	Core gene family 1127	ChrI	0.50466	Proteobacteria	+	1190024	1190512	Transcriptional regulator, MerR family
C58	AE007869.2_1228	Core gene family 1131	ChrI	0.528914	Proteobacteria	+	1193643	1194653	ABC transporter, ATP-binding protein (cluster 5, nickel/peptides/opines)
C58	AE007869.2_1242	Core gene family 1143	ChrI	0.526299	Proteobacteria	+	1207901	1208545	Dihydrofolate reductase homolog
C58	AE007869.2_1293	Core gene family 1185	ChrI	0.533001	Alphaproteobacteria	+	1251588	1251863	DNA-binding protein HU-beta
C58	AE007869.2_1326	Core gene family 1215	ChrI	0.534786	Alphaproteobacteria	-	1289076	1289243	LSU ribosomal protein L33p @ LSU ribosomal protein L33p, zinc-independent
C58	AE007869.2_1431	Core gene family 1306	ChrI	0.577805	Rhizobiales	-	1389232	1389909	Glutathione S-transferase
C58	AE007869.2_1433	Core gene family 1308	ChrI	0.557101	Proteobacteria	-	1391275	1392006	Glutamine ABC transporter, ATP-binding protein GlnQ
C58	AE007869.2_1434	Core gene family 1309	ChrI	0.554747	Rhizobiales	-	1391987	1392640	ABC transporter, permease protein (cluster 3, basic aa/glutamine/opines)
C58	AE007869.2_1443	Core gene family 1318	ChrI	0.555648	Alphaproteobacteria	+	1400578	1401780	Gluconate dehydratase (EC 4.2.1.39)
C58	AE007869.2_1444	Core gene family 1319	ChrI	0.504295	Alphaproteobacteria	+	1401791	1402561	5-keto-D-gluconate 5-reductase (EC 1.1.1.69)
C58	AE007869.2_1447	Core gene family 1322	ChrI	0.563081	Aquamicrobium	-	1404293	1405015	ABC transporter, ATP-binding protein 2 (cluster 4, leucine/isoleucine/valine/benzoate)
C58	AE007869.2_1448	Core gene family 1323	ChrI	0.546014	Alphaproteobacteria	-	1405012	1406784	ABC transporter, permease protein 2 (cluster 4, leucine/isoleucine/valine/benzoate) / ABC transporter, ATP-binding protein 1 (cluster 4, leucine/isoleucine/valine/benzoate)
C58	AE007869.2_1449	Core gene family 1324	ChrI	0.572201	Aquamicrobium	-	1406786	1407820	ABC transporter, permease protein 1 (cluster 4, leucine/isoleucine/valine/benzoate)
C58	AE007869.2_1452	Core gene family 1327	ChrI	0.575142	Alphaproteobacteria	-	1410773	1411546	3-hydroxyacyl-CoA dehydrogenase type II
C58	AE007869.2_1454	Core gene family 1329	ChrI	0.583747	Alphaproteobacteria	+	1413523	1414320	Enoyl-CoA hydratase (EC 4.2.1.17)
C58	AE007869.2_1455	Core gene family 1330	ChrI	0.553063	Proteobacteria	-	1414370	1415290	5,10-methylenetetrahydrofolate reductase (EC 1.5.1.20)
C58	AE007869.2_1457	Core gene family 1332	ChrI	0.530301	Alphaproteobacteria	+	1416488	1417903	Similar to vanillate/3-O-methylgallate O-demethylase
C58	AE007869.2_1458	Core gene family 1333	ChrI	0.464731	Proteobacteria	-	1418102	1418977	hypothetical protein
C58	AE007869.2_1485	Core gene family 1359	ChrI	0.48495	Alphaproteobacteria	+	1446124	1446366	RNA-binding protein Hfq
C58	AE007869.2_1579	Core gene family 1440	ChrI	0.502905	Alphaproteobacteria	+	1530476	1531093	hypothetical protein
C58	AE007869.2_1594	Core gene family 1454	ChrI	0.545396	Rhizobiales	+	1544440	1545507	Cinnamyl alcohol dehydrogenase/reductase (EC 1.1.1.195) @ Alcohol dehydrogenase (EC 1.1.1.1)
C58	AE007869.2_1660	Core gene family 1512	ChrI	0.52922	Proteobacteria	-	1609532	1610548	Thioredoxin reductase (EC 1.8.1.9)
C58	AE007869.2_1730	Core gene family 1572	ChrI	0.554109	Rhizobiales	-	1677558	1679366	Inner membrane protein, KefB/KefC family
C58	AE007869.2_1964	Accessory gene family 146	ChrI	0.527397	Proteobacteria	+	1899652	1900524	Uncharacterized membrane protein YoaT
C58	AE007869.2_1967	Core gene family 1783	ChrI	0.421727	Alphaproteobacteria	-	1902430	1902819	SSU ribosomal protein S11p (S14e)
C58	AE007869.2_1969	Core gene family 1785	ChrI	0.512831	Rhizobiales	-	1903630	1904220	Adenylate kinase (EC 2.7.4.3)
C58	AE007869.2_1972	Core gene family 1788	ChrI	0.521741	Alphaproteobacteria	-	1906387	1906593	LSU ribosomal protein L30p (L7e)
C58	AE007869.2_1980	Core gene family 1796	ChrI	0.432894	Bacteria	-	1909864	1910232	LSU ribosomal protein L14p (L23e)
C58	AE007869.2_1982	Core gene family 1798	ChrI	0.567859	Alphaproteobacteria	-	1910715	1910915	LSU ribosomal protein L29p (L35e)
C58	AE007869.2_1986	Core gene family 1801	ChrI	0.428928	Proteobacteria	-	1912503	1912781	SSU ribosomal protein S19p (S15e)
C58	AE007869.2_1988	Core gene family 1803	ChrI	0.516669	Bacteria	-	1913677	1913970	LSU ribosomal protein L23p (L23Ae)
C58	AE007869.2_1995	Core gene family 1809	ChrI	0.417369	Bacteria	-	1919953	1920324	SSU ribosomal protein S12p (S23e)
C58	AE007869.2_1998	Core gene family 1811	ChrI	0.571218	Rhizobiales	+	1921157	1921507	Lactoylglutathione lyase and related lyases
C58	AE007869.2_2019	Core gene family 1829	ChrI	0.520433	Alphaproteobacteria	-	1941524	1942549	Cyclopropane-fatty-acyl-phospholipid synthase-like protein, clusters with FIG005069
C58	AE007869.2_2033	Core gene family 1843	ChrI	0.543951	Rhizobiales	-	1953844	1954299	Two-component transcriptional response regulator, LuxR family
C58	AE007869.2_2042	Core gene family 1851	ChrI	0.529359	Rhizobiales	-	1961564	1962175	Rrf2-linked NADH-flavin reductase
C58	AE007869.2_2043	Core gene family 1852	ChrI	0.586067	Rhizobiales	+	1962333	1962716	Transcriptional regulator, HxlR family
C58	AE007869.2_2059	Accessory gene family 191	ChrI	0.57262	Proteobacteria	-	1979333	1979602	YoeB toxin protein
C58	AE007869.2_2070	Core gene family 1875	ChrI	0.585833	Bacteria	-	1989030	1989404	Transcriptional regulator, ArsR family
C58	AE007869.2_2076	Core gene family 1881	ChrI	0.567752	Rhizobiales	-	1992921	1993220	Transcriptional regulator, ArsR family
C58	AE007869.2_2151	Accessory gene family 616	ChrI	0.581732	Alphaproteobacteria	+	2070741	2071286	Putative acid--amine ligase YgiC
C58	AE007869.2_2153	Accessory gene family 437	ChrI	0.578865	Alphaproteobacteria	+	2072921	2073508	Putative glutathionylspermidine synthase
C58	AE007869.2_2199	Core gene family 1992	ChrI	0.555783	Alphaproteobacteria	+	2118701	2120032	Uncharacterized MFS-type transporter
C58	AE007869.2_2247	Core gene family 2035	ChrI	0.518052	Alphaproteobacteria	+	2173922	2174137	Cold shock protein of CSP family
C58	AE007869.2_2265	Core gene family 2053	ChrI	0.556607	Rhizobiales	-	2189836	2190147	Lipid A biosynthesis-like protein
C58	AE007869.2_2266	Core gene family 2054	ChrI	0.586568	Rhizobiales	-	2190144	2190896	Dolichol-phosphate mannosyltransferase
C58	AE007869.2_2484	Core gene family 2255	ChrI	0.582585	Rhizobiales	-	2403813	2404016	hypothetical protein
C58	AE007869.2_2514	Core gene family 2283	ChrI	0.545335	Alphaproteobacteria	+	2431164	2431511	Heme-degrading monooxygenase, staphylobilin-producing (EC 1.14.99.48)
C58	AE007869.2_2527	Core gene family 2294	ChrI	0.521693	Rhizobiales	+	2442599	2443564	Iron compound ABC transporter, permease protein
C58	AE007869.2_2528	Core gene family 2295	ChrI	0.570765	Rhizobiales	+	2443557	2444525	Iron compound ABC transporter, permease protein
C58	AE007869.2_2529	Core gene family 2296	ChrI	0.523278	Rhizobiales	+	2444522	2445280	Iron compound ABC transporter, ATP-binding protein
C58	AE007869.2_2530	Core gene family 2297	ChrI	0.580064	Rhizobiales	+	2445403	2445891	DNA protection during starvation protein
C58	AE007869.2_2550	Core gene family 2314	ChrI	0.527908	Rhizobiales	-	2466409	2466999	Probable malonic semialdehyde reductase RutE (EC 1.1.1.298)
C58	AE007869.2_2553	Core gene family 2317	ChrI	0.510385	Rhizobiales	-	2468235	2468975	Peroxyureidoacrylate/ureidoacrylate amidohydrolase RutB (EC 3.5.1.110)
C58	AE007869.2_2567	Core gene family 2330	ChrI	0.536582	Rhizobiales	-	2483060	2483800	ABC transporter, ATP-binding protein (cluster 5, nickel/peptides/opines)
C58	AE007869.2_2569	Core gene family 2332	ChrI	0.561657	Rhizobiales	-	2484631	2485533	ABC transporter, permease protein 2 (cluster 5, nickel/peptides/opines)
C58	AE007869.2_2766	Core gene family 2517	ChrI	0.564109	Alphaproteobacteria	-	2700386	2700778	hypothetical protein
C58	AE007869.2_2787	Core gene family 2534	ChrI	0.561727	Rhizobiales	+	2729525	2730628	Aminobutyraldehyde dehydrogenase (EC 1.2.1.19)
C58	AE007869.2_2845	Core gene family 2592	ChrI	0.516103	Rhizobiales	-	2793565	2794812	Cytochrome c peroxidase family protein
C58	AE007869.2_2848	Core gene family 2595	ChrI	0.513955	Rhizobiales	+	2797195	2798325	Proposed precorrin-5* (C1)-methyltransferase @ Cobalt-precorrin-5B (C1)-methyltransferase (EC 2.1.1.195)
C58	AE007869.2_2858	Core gene family 2605	ChrI	0.512905	Rhizobiales	-	2808391	2809428	CobW GTPase involved in cobalt insertion for B12 biosynthesis
C58	AE007869.2_2860	Core gene family 2607	ChrI	0.521995	Alphaproteobacteria	+	2810321	2810938	Cob(I)alamin adenosyltransferase (EC 2.5.1.17) @ Cob(I)alamin adenosyltransferase (EC 2.5.1.17), clustered with cobalamin synthesis
C58	AE007869.2_2862	Core gene family 2609	ChrI	0.506906	Rhizobiales	-	2812384	2813349	Adenosylcobinamide-phosphate synthase (EC 6.3.1.10)
C58	AE007869.2_2870	Core gene family 2617	ChrI	0.549215	Alphaproteobacteria	-	2820108	2821049	ABC transporter, substrate-binding protein (cluster 2, ribose/xylose/arabinose/galactose)
C58	AE007869.2_2871	Core gene family 2618	ChrI	0.540946	Alphaproteobacteria	-	2821126	2822148	ABC transporter, permease protein (cluster 2, ribose/xylose/arabinose/galactose)
C58	AE007869.2_2872	Core gene family 2619	ChrI	0.523277	Alphaproteobacteria	-	2822157	2823722	ABC transporter, ATP-binding protein (cluster 2, ribose/xylose/arabinose/galactose) / ABC transporter, ATP-binding protein (cluster 2, ribose/xylose/arabinose/galactose)
C58	AE007870.2_2894	Accessory gene family 102	Chromid	0.585485	Alphaproteobacteria	-	7524	7865	Transcriptional regulator, ArsR family
C58	AE007870.2_2900	Core gene family 8	Chromid	0.56204	Rhizobiales	+	11249	11632	hypothetical protein
C58	AE007870.2_2908	Accessory gene family 55	Chromid	0.585589	Rhizobiales	+	20354	21103	Acetoin(diacetyl) reductase
C58	AE007870.2_2912	Core gene family 2628	Chromid	0.57846	Rhizobiales	+	24114	25361	mandelate racemase family protein Pfl_3283
C58	AE007870.2_2930	Core gene family 2644	Chromid	0.514707	Rhizobiales	-	43487	44377	ABC transporter, permease protein 2 (cluster 5, nickel/peptides/opines)
C58	AE007870.2_2931	Core gene family 2645	Chromid	0.54073	Rhizobiales	-	44419	45369	ABC transporter, permease protein 1 (cluster 5, nickel/peptides/opines)
C58	AE007870.2_2956	Core gene family 2669	Chromid	0.579935	cellular organisms	-	78886	79578	Aspartate racemase
C58	AE007870.2_2957	Core gene family 2670	Chromid	0.550751	Proteobacteria	-	79784	80557	Oxidoreductase, short-chain dehydrogenase/reductase family
C58	AE007870.2_2959	Core gene family 2672	Chromid	0.52817	Rhizobiales	-	81388	82710	Pyrimidine permease
C58	AE007870.2_2964	Core gene family 2676	Chromid	0.563135	unclassified Rhizobiales	-	86466	87689	Protein of unknown function (DUF1501)
C58	AE007870.2_2968	Core gene family 2680	Chromid	0.586862	Proteobacteria	-	90145	90687	RNA polymerase sigma factor RpoE
C58	AE007870.2_3019	Core gene family 2726	Chromid	0.520216	Rhizobiales	-	139071	140171	ABC transporter, ATP-binding protein (cluster 1, maltose/g3p/polyamine/iron); ABC transporter, ATP-binding protein (cluster 10, nitrate/sulfonate/bicarbonate)
C58	AE007870.2_3020	Core gene family 2727	Chromid	0.552356	Alphaproteobacteria	-	140174	141058	ABC transporter, permease protein 2 (cluster 1, maltose/g3p/polyamine/iron)
C58	AE007870.2_3021	Core gene family 2728	Chromid	0.566149	Rhizobiales	-	141063	141944	ABC transporter, permease protein 1 (cluster 1, maltose/g3p/polyamine/iron)
C58	AE007870.2_3033	Core gene family 2740	Chromid	0.577299	Rhizobiales	+	152547	152864	Pectin degradation protein KdgF
C58	AE007870.2_3049	Core gene family 2755	Chromid	0.568107	Rhizobiales	-	169398	170756	Homoserine dehydrogenase (EC 1.1.1.3)
C58	AE007870.2_3066	Core gene family 2768	Chromid	0.569384	Rhizobiales	-	188009	189022	Zinc ABC transporter, substrate-binding protein ZnuA
C58	AE007870.2_3067	Core gene family 2769	Chromid	0.555046	Rhizobiales	-	189051	189917	Zinc ABC transporter, permease protein ZnuB
C58	AE007870.2_3068	Core gene family 2770	Chromid	0.549057	Rhizobiales	-	189910	190743	Zinc ABC transporter, ATP-binding protein ZnuC
C58	AE007870.2_3117	Core gene family 2811	Chromid	0.572394	Rhizobiales	+	248019	248372	Protein of unknown function DUF1304
C58	AE007870.2_3118	Core gene family 2812	Chromid	0.547237	Rhizobiales	+	248378	249649	D-glycerate 2-kinase (EC 2.7.1.165)
C58	AE007870.2_3155	Core gene family 2846	Chromid	0.58329	Rhizobiales bacterium	+	290253	291377	Glycosyltransferase
C58	AE007870.2_3162	Core gene family 2852	Chromid	0.576752	Rhizobiales	-	302505	303029	Flavin reductase family, FMN-binding
C58	AE007870.2_3186	Accessory gene family 108	Chromid	0.541874	Rhizobiales	-	328525	329259	Putative short-chain dehydrogenase
C58	AE007870.2_3240	Core gene family 2918	Chromid	0.532392	Alphaproteobacteria	-	388845	391274	Quinate/shikimate dehydrogenase [Pyrroloquinoline-quinone] (EC 1.1.5.8)
C58	AE007870.2_3246	Core gene family 2924	Chromid	0.56341	Rhizobiales	+	397838	398653	ABC transporter, ATP-binding protein (cluster 3, basic aa/glutamine/opines)
C58	AE007870.2_3328	Core gene family 3003	Chromid	0.548211	Rhizobiales	-	488032	489384	Nitrilotriacetate monooxygenase
C58	AE007870.2_3332	Accessory gene family 59	Chromid	0.57513	Rhizobiales	-	493374	494573	Hippurate hydrolase (EC 3.5.1.32)
C58	AE007870.2_3339	Core gene family 3011	Chromid	0.509145	Alphaproteobacteria	+	500975	502123	mandelate racemase/muconate lactonizing enzyme family protein
C58	AE007870.2_3342	Core gene family 3014	Chromid	0.503476	Rhizobiales	-	504657	505415	ABC transporter, ATP-binding protein (cluster 5, nickel/peptides/opines)
C58	AE007870.2_3348	Core gene family 3020	Chromid	0.570418	Rhizobiales	-	509952	510935	Transcriptional regulator, AraC family
C58	AE007870.2_3349	Core gene family 3021	Chromid	0.511494	Alphaproteobacteria	+	511064	511891	Non-heme chloroperoxidase
C58	AE007870.2_3350	Core gene family 3022	Chromid	0.561911	Rhizobiales	+	511918	512709	Putative short-chain dehydrogenase
C58	AE007870.2_3354	Core gene family 3026	Chromid	0.512857	Rhizobiales	+	515110	515517	Putative transmembrane protein
C58	AE007870.2_3356	Core gene family 3028	Chromid	0.439245	Rhizobiales	-	516026	517543	2,3-bisphosphoglycerate-independent phosphoglycerate mutase (EC 5.4.2.12)
C58	AE007870.2_3365	Core gene family 3037	Chromid	0.438381	Rhizobiales	+	525705	527306	Methylcrotonyl-CoA carboxylase carboxyl transferase subunit (EC 6.4.1.4)
C58	AE007870.2_3366	Core gene family 3038	Chromid	0.585808	Rhizobiales bacterium	+	527314	529305	Methylcrotonyl-CoA carboxylase biotin-containing subunit (EC 6.4.1.4)
C58	AE007870.2_3367	Core gene family 3039	Chromid	0.581872	Rhizobiales	+	529307	530233	Hydroxymethylglutaryl-CoA lyase (EC 4.1.3.4)
C58	AE007870.2_3387	Core gene family 3058	Chromid	0.569602	Rhizobiales	+	550981	551793	DNA alkylation repair enzyme
C58	AE007870.2_3430	Core gene family 3098	Chromid	0.587001	Bacteria	-	590970	592664	Dihydroxyacetone kinase, ATP-dependent (EC 2.7.1.29)
C58	AE007870.2_3431	Core gene family 3099	Chromid	0.533241	Sphingomonas sp. TPD3009	+	592991	594244	putative anion permease
C58	AE007870.2_3475	Accessory gene family 250	Chromid	0.570688	Rhizobiales	-	639224	639784	RNA:NAD 2'-phosphotransferase
C58	AE007870.2_3544	Accessory gene family 341	Chromid	0.57265	Alphaproteobacteria	+	705573	706145	Alkyl hydroperoxide reductase subunit C-like protein
C58	AE007870.2_3566	Core gene family 3199	Chromid	0.551597	Aquamicrobium sp. LC103	+	736711	736950	MbtH-like NRPS chaperone
C58	AE007870.2_3579	Core gene family 3212	Chromid	0.554983	Bacteria	+	766319	767122	Iron(III) dicitrate transport ATP-binding protein FecE (TC 3.A.1.14.1)
C58	AE007870.2_3608	Accessory gene family 62	Chromid	0.513275	Alphaproteobacteria	-	802060	802278	Uncharacterized protein RD1_2467
C58	AE007870.2_3646	Core gene family 3274	Chromid	0.541753	Alphaproteobacteria	+	838132	838257	LSU ribosomal protein L36p @ LSU ribosomal protein L36p, zinc-independent
C58	AE007870.2_3648	Core gene family 22	ChrI&Chromid	0.56151	Alphaproteobacteria	-	839048	839302	hypothetical protein
C58	AE007870.2_3687	Core gene family 3312	Chromid	0.508917	Rhizobiales	+	885941	887374	Aspartate ammonia-lyase (EC 4.3.1.1)
C58	AE007870.2_3696	Core gene family 3320	Chromid	0.569056	Alphaproteobacteria	+	896854	897711	Histidine, proline, and proline betaine ABC transporter, permease protein HutW
C58	AE007870.2_3697	Core gene family 3321	Chromid	0.566811	Alphaproteobacteria	+	897704	898537	Histidine, proline, and proline betaine ABC transporter, substrate-binding protein HutV
C58	AE007870.2_3707	Core gene family 3331	Chromid	0.567578	Rhizobiales	-	908601	909008	Mll1528 protein
C58	AE007870.2_3708	Core gene family 3332	Chromid	0.549104	Rhizobiales	+	909271	910017	Oxidoreductase, short-chain dehydrogenase/reductase family
C58	AE007870.2_3712	Core gene family 3336	Chromid	0.537276	Alphaproteobacteria	+	912674	914185	Altronate dehydratase (EC 4.2.1.7)
C58	AE007870.2_3719	Core gene family 3343	Chromid	0.426438	Proteobacteria	-	920424	921407	hypothetical protein
C58	AE007870.2_3721	Core gene family 3345	Chromid	0.556939	Rhizobiales	+	922844	923731	Transcriptional activator MetR
C58	AE007870.2_3725	Accessory gene family 241	ChrI&Chromid	0.541907	Rhizobiales	+	926945	928135	Phage integrase
C58	AE007870.2_3743	Accessory gene family 413	ChrI&Chromid	0.585833	Proteobacteria	+	941783	942415	Resolvase
C58	AE007870.2_3760	Core gene family 3358	Chromid	0.560941	Rhizobiales	+	963765	964778	D-lactate dehydrogenase (EC 1.1.1.28)
C58	AE007870.2_3802	Core gene family 3395	Chromid	0.515969	Alphaproteobacteria	+	1008352	1009593	Uncharacterized metal ion transporter YcsG, Mn(2+)/Fe(2+) NRAMP family
C58	AE007870.2_3807	Core gene family 3399	Chromid	0.558856	Rhizobiales	+	1014762	1016249	Cytoplasmic alpha-amylase (EC 3.2.1.1)
C58	AE007870.2_3819	Core gene family 3409	Chromid	0.536186	Alphaproteobacteria	+	1028765	1029160	RidA/YER057c/UK114 superfamily protein
C58	AE007870.2_3834	Core gene family 3422	Chromid	0.545316	Bacteria	+	1050598	1051743	D-threo-3-hydroxyaspartate ammonia-lyase (EC 4.3.1.-)
C58	AE007870.2_3836	Core gene family 3424	Chromid	0.487529	Proteobacteria	+	1052716	1054173	Aldehyde dehydrogenase (EC 1.2.1.3)
C58	AE007870.2_3838	Core gene family 3426	Chromid	0.531439	Microvirga ossetica	+	1055276	1056604	AgaE
C58	AE007870.2_3873	Core gene family 3450	Chromid	0.586047	Rhizobiales	-	1101334	1102206	Transcriptional regulator, LysR family
C58	AE007870.2_3874	Core gene family 3451	Chromid	0.549479	Rhizobiales	+	1102339	1103859	Uncharacterized MFS-type transporter
C58	AE007870.2_3883	Core gene family 3460	Chromid	0.586936	Rhizobiales	-	1110393	1110839	Uncharacterized N-acetyltransferase YjaB
C58	AE007870.2_3892	Core gene family 3469	Chromid	0.558513	Rhizobiales	-	1118747	1119184	Transcriptional regulator, AsnC family
C58	AE007870.2_3902	Core gene family 3477	Chromid	0.559869	Rhizobiales	+	1128744	1130057	FIG00883918: hypothetical protein
C58	AE007870.2_3911	Core gene family 3485	Chromid	0.514054	Rhizobiales	+	1140705	1141514	Ferric hydroxamate ABC transporter (TC 3.A.1.14.3), ATP-binding protein FhuC
C58	AE007870.2_3925	Core gene family 3499	Chromid	0.559222	Rhizobiales	-	1153949	1154575	16S rRNA (guanine(1516)-N(2))-methyltransferase (EC 2.1.1.242)
C58	AE007870.2_3926	Core gene family 58	Chromid	0.574483	Rhizobiales	-	1154584	1155252	LSU rRNA pseudouridine(746) synthase (EC 5.4.99.29) @ tRNA pseudouridine(32) synthase (EC 5.4.99.28)
C58	AE007870.2_3973	Core gene family 3544	Chromid	0.521768	Rhizobiales	+	1207368	1207946	Transcriptional regulator, ArsR family
C58	AE007870.2_3997	Core gene family 3567	Chromid	0.525049	Rhizobiales	+	1229427	1230176	Oxidoreductase
C58	AE007870.2_4041	Core gene family 3609	Chromid	0.533456	Rhizobiales	+	1272881	1273663	Alkanesulfonate ABC transporter permease protein SsuC
C58	AE007870.2_4080	Core gene family 3642	Chromid	0.524997	Alphaproteobacteria	-	1322273	1322845	Transcriptional regulator, AcrR family
C58	AE007870.2_4082	Core gene family 3644	Chromid	0.551351	Proteobacteria	+	1323428	1324009	Multimeric flavodoxin WrbA
C58	AE007870.2_4116	Accessory gene family 119	Chromid	0.557254	Bacteria	+	1360050	1360799	Glutamate/aspartate ABC transporter, ATP-binding protein GltL (TC 3.A.1.3.4)
C58	AE007870.2_4131	Accessory gene family 12	Chromid	0.566755	Hyphomicrobiaceae	-	1374344	1375186	ABC transporter, permease protein 2 (cluster 1, maltose/g3p/polyamine/iron)
C58	AE007870.2_4132	Accessory gene family 155	Chromid	0.540387	Devosia sp. LC5	-	1375176	1376102	ABC transporter, permease protein 1 (cluster 1, maltose/g3p/polyamine/iron)
C58	AE007870.2_4134	Accessory gene family 13	Chromid	0.544196	Devosia sp. LC5	-	1377447	1379057	hypothetical protein
C58	AE007870.2_4141	Core gene family 3673	Chromid	0.524341	Alphaproteobacteria	-	1386627	1387403	ABC transporter, permease protein (cluster 10, nitrate/sulfonate/bicarbonate)
C58	AE007870.2_4142	Core gene family 3674	Chromid	0.514428	Alphaproteobacteria	-	1387390	1388211	ABC transporter, ATP-binding protein (cluster 1, maltose/g3p/polyamine/iron); ABC transporter, ATP-binding protein (cluster 10, nitrate/sulfonate/bicarbonate)
C58	AE007870.2_4150	Core gene family 3682	Chromid	0.571039	Proteobacteria	+	1394700	1395545	Phenazine biosynthesis protein PhzF like
C58	AE007870.2_4151	Core gene family 3683	Chromid	0.578637	Ochrobactrum quorumnocens	+	1395572	1396168	Nudix hydrolase family protein YffH
C58	AE007870.2_4168	Core gene family 3699	Chromid	0.507838	Rhizobiales	-	1409923	1410762	Intracellular protease
C58	AE007870.2_4169	Core gene family 3700	Chromid	0.578007	Proteobacteria	-	1410846	1411538	Intracellular protease
C58	AE007870.2_4170	Core gene family 3701	Chromid	0.555	Alphaproteobacteria	+	1411727	1412626	Transcriptional regulator, LysR family
C58	AE007870.2_4171	Core gene family 3702	Chromid	0.521782	Bacteria	-	1412652	1413590	Alcohol dehydrogenase (EC 1.1.1.1)
C58	AE007870.2_4182	Core gene family 3711	Chromid	0.568399	Phyllobacterium endophyticum	+	1423945	1424484	Predicted transcriptional regulator of NADH dehydrogenase, Rrf2 family
C58	AE007870.2_4193	Core gene family 3722	Chromid	0.450435	Alphaproteobacteria	+	1436024	1437277	Sarcosine oxidase beta subunit (EC 1.5.3.1)
C58	AE007870.2_4195	Core gene family 3724	Chromid	0.538272	Alphaproteobacteria	+	1437661	1440651	Sarcosine oxidase alpha subunit (EC 1.5.3.1)
C58	AE007870.2_4197	Core gene family 3726	Chromid	0.525709	Alphaproteobacteria	+	1441237	1442505	Serine hydroxymethyltransferase (EC 2.1.2.1)
C58	AE007870.2_4203	Core gene family 3732	Chromid	0.558116	Proteobacteria	+	1448190	1449101	Ribitol transporter, substrate-binding protein
C58	AE007870.2_4204	Core gene family 3733	Chromid	0.549728	Proteobacteria	+	1449173	1450675	Ribitol transporter, ATP-binding protein
C58	AE007870.2_4205	Core gene family 3734	Chromid	0.582563	Proteobacteria	+	1450665	1451642	Ribitol transporter, permease protein
C58	AE007870.2_4209	Core gene family 3738	Chromid	0.572827	Proteobacteria	-	1454974	1456494	L-Proline/Glycine betaine transporter ProP
C58	AE007870.2_4223	Core gene family 3752	Chromid	0.531693	Alphaproteobacteria	-	1473834	1475315	T6SS component TssC (ImpC/VipB)
C58	AE007870.2_4224	Core gene family 3753	Chromid	0.573998	Alphaproteobacteria	-	1475409	1475918	T6SS component TssB (ImpB/VipA)
C58	AE007870.2_4237	Core gene family 3761	Chromid	0.578533	Proteobacteria	-	1490777	1492333	UPF0053 inner membrane protein YoaE
C58	AE007870.2_4250	Accessory gene family 159	Chromid	0.52749	Proteobacteria	+	1504020	1504919	Transcriptional regulator PA2877, LysR family
C58	AE007870.2_4261	Core gene family 3781	Chromid	0.44008	Rhizobiales	+	1514633	1516318	Glucose-methanol-choline (GMC) oxidoreductase:NAD binding site
C58	AE007870.2_4280	Core gene family 3784	Chromid	0.58278	Proteobacteria	-	1531871	1532221	DUF488 family protein SAV0238
C58	AE007870.2_4328	Core gene family 3810	Chromid	0.545382	Rhizobiales	+	1587355	1587705	hypothetical protein
C58	AE007870.2_4438	Core gene family 3907	Chromid	0.552694	Alphaproteobacteria	+	1699948	1700958	Myo-inositol 2-dehydrogenase 1 (EC 1.1.1.18)
C58	AE007870.2_4457	Core gene family 3917	Chromid	0.559215	Alphaproteobacteria	-	1722094	1722843	Dehydrogenase
C58	AE007870.2_4465	Core gene family 3925	Chromid	0.574479	Rhizobiales bacterium	-	1731089	1731424	4Fe-4S dicluster fused with DUF3470
C58	AE007870.2_4469	Core gene family 3929	Chromid	0.468771	Rhizobiales	-	1733522	1734589	Choloylglycine hydrolase (EC 3.5.1.24)
C58	AE007870.2_4476	Accessory gene family 265	Chromid	0.573993	Alphaproteobacteria	-	1739625	1740473	Fumarylacetoacetate hydrolase family protein
C58	AE007870.2_4478	Accessory gene family 267	Chromid	0.529407	Alphaproteobacteria	-	1741177	1741926	Dehydrogenases with different specificities (related to short-chain alcohol dehydrogenases)
C58	AE007870.2_4481	Accessory gene family 270	Chromid	0.558783	Alphaproteobacteria	+	1743946	1744755	Hydroxymethylpyrimidine ABC transporter, ATPase component
C58	AE007870.2_4486	Accessory gene family 444	Chromid	0.549542	Proteobacteria	+	1749248	1749556	Transposase IS3/IS911
C58	AE007870.2_4487	Accessory gene family 655	Chromid	0.544763	Bacteria	-	1749572	1750501	Transposase
C58	AE007870.2_4488	Accessory gene family 286	ChrI&Chromid	0.527735	Bacteria	-	1750495	1750761	Insertion element ISR1 (Rhizobium class IV strains) transposase
C58	AE007870.2_4510	Core gene family 3946	Chromid	0.551467	Rhizobiales	+	1779420	1780313	Oxidoreductase, short-chain dehydrogenase/reductase family
C58	AE007870.2_4533	Core gene family 3962	Chromid	0.577493	Alphaproteobacteria	-	1806273	1807115	ABC transporter, permease protein 2 (cluster 1, maltose/g3p/polyamine/iron)
C58	AE007870.2_4547	Core gene family 3976	Chromid	0.531878	Rhizobiales	+	1825088	1826152	HlyD-like membrane fusion protein YhiI
C58	AE007870.2_4549	Core gene family 3978	Chromid	0.525162	Rhizobiales bacterium	+	1828938	1830056	Inner membrane transport permease YhhJ
C58	AE007870.2_4558	Core gene family 3987	Chromid	0.53782	Alphaproteobacteria	+	1837793	1838458	4-hydroxyproline ABC transporter, permease protein1
C58	AE007870.2_4568	Core gene family 3996	Chromid	0.558995	Rhizobiales	+	1847452	1848111	ABC transporter, permease protein (cluster 3, basic aa/glutamine/opines)
C58	AE007870.2_4575	Core gene family 4003	Chromid	0.559087	Rhizobiales	+	1857372	1858340	ABC transporter, permease protein 1 (cluster 5, nickel/peptides/opines)
C58	AE007870.2_4576	Core gene family 4004	Chromid	0.568431	Rhizobiales	+	1858359	1859306	ABC transporter, permease protein 2 (cluster 5, nickel/peptides/opines)
C58	AE007870.2_4580	Core gene family 4008	Chromid	0.522414	Rhizobiales	+	1862971	1863993	ABC transporter, ATP-binding protein (cluster 5, nickel/peptides/opines)
C58	AE007870.2_4591	Core gene family 4018	Chromid	0.574276	Alphaproteobacteria	-	1875888	1876550	Two-component transcriptional response regulator, LuxR family
C58	AE007870.2_4618	Core gene family 4042	Chromid	0.471007	Rhizobiales bacterium	+	1905632	1906261	Chloramphenicol O-acetyltransferase (EC 2.3.1.28) => CatB family
C58	AE007870.2_4632	Core gene family 4056	Chromid	0.549952	Rhizobiales	-	1921454	1922233	Ectoine/hydroxyectoine ABC transporter ATP-binding protein, EhuA
C58	AE007870.2_4633	Core gene family 4057	Chromid	0.560844	Rhizobiales	-	1922230	1922922	Ectoine/hydroxyectoine ABC transporter permease protein, EhuD
C58	AE007870.2_4645	Accessory gene family 656	Chromid	0.563503	Bacteria	+	1934620	1936143	hypothetical protein
C58	AE007870.2_4651	Core gene family 4074	Chromid	0.518115	Rhizobiales	-	1939931	1941178	Oxalate decarboxylase (EC 4.1.1.2)
C58	AE007870.2_4679	Core gene family 4100	Chromid	0.579298	Bacteria	-	1973273	1974565	SAM-dependent methyltransferase
C58	AE007870.2_4681	Core gene family 4102	Chromid	0.587214	Phyllobacteriaceae	-	1975402	1976745	Protein containing aminopeptidase domain
C58	AE007870.2_4682	Core gene family 4103	Chromid	0.584941	Phyllobacteriaceae	-	1976759	1977829	UDP-glucose 4-epimerase (EC 5.1.3.2)
C58	AE007870.2_4683	Core gene family 14	Chromid	0.586574	Alphaproteobacteria	-	1977947	1979350	aminotransferase, Class III pyridoxal-phosphate dependent
C58	AE007870.2_4699	Accessory gene family 163	Chromid	0.572908	Rhizobiales	-	1998206	1998724	Transcriptional regulator, AsnC family
C58	AE007870.2_4704	Accessory gene family 168	Chromid	0.508102	Rhizobiales bacterium	-	2001585	2003225	Long-chain-fatty-acid--CoA ligase (EC 6.2.1.3)
C58	AE007870.2_4705	Accessory gene family 169	Chromid	0.536644	Rhizobiales	-	2003222	2004391	3-ketoacyl-CoA thiolase (EC 2.3.1.16)
C58	AE007870.2_4707	Accessory gene family 171	Chromid	0.558889	Rhizobiales	-	2005256	2006059	Oxidoreductase, short-chain dehydrogenase/reductase family
C58	AE007870.2_4708	Accessory gene family 172	Chromid	0.523798	Rhizobiales	-	2006136	2007146	TRAP-type C4-dicarboxylate transport system, periplasmic component
C58	AE007870.2_4709	Accessory gene family 173	Chromid	0.565008	Rhizobiales	-	2007212	2009089	hypothetical protein
C58	AE007870.2_4716	Accessory gene family 179	Chromid	0.570445	Proteobacteria	+	2015842	2017227	Glucose-6-phosphate 1-dehydrogenase (EC 1.1.1.49)
C58	AE007870.2_4717	Accessory gene family 180	Chromid	0.522757	Proteobacteria	+	2017260	2017937	Polyphosphate glucokinase (EC 2.7.1.63)
C58	AE007870.2_4727	Accessory gene family 226	Chromid	0.536432	Ochrobactrum	+	2027412	2028350	Ribokinase (EC 2.7.1.15)
C58	AE007870.2_4728	Accessory gene family 227	Chromid	0.450906	Rhizobiales	+	2028370	2029329	Deoxyribose-phosphate aldolase (EC 4.1.2.4)
C58	AE007870.2_4729	Accessory gene family 228	Chromid	0.533071	Rhizobiales	+	2029341	2031737	Aldehyde dehydrogenase (EC 1.2.1.3)
C58	AE007870.2_4742	Accessory gene family 345	ChrI&Chromid	0.576287	Proteobacteria	-	2046717	2047475	Mobile element protein
C58	AE007870.2_4743	Accessory gene family 373	ChrI&Chromid	0.505899	Proteobacteria	-	2047472	2048968	Transposase
C58	AE007870.2_4744	Accessory gene family 661	Chromid	0.538077	Bacteria	-	2049048	2049239	Non-heme chloroperoxidase
C58	AE007870.2_4750	Accessory gene family 667	Chromid	0.52625	Proteobacteria	-	2052011	2053081	Oxidoreductase
C58	AE007870.2_4757	Accessory gene family 449	Chromid	0.575747	Proteobacteria	+	2059135	2059884	Oxidoreductase, short-chain dehydrogenase/reductase family
C58	AE007870.2_4765	Accessory gene family 520	Chromid	0.57765	Alphaproteobacteria	+	2063733	2064176	CopG domain-containing protein
LBA4404	JMKN01000001.1_7	Core gene family 3477	Chromid	0.559869	Rhizobiales	+	6351	7664	FIG00883918: hypothetical protein
LBA4404	JMKN01000001.1_16	Core gene family 3485	Chromid	0.514054	Rhizobiales	+	18312	19121	Ferric hydroxamate ABC transporter (TC 3.A.1.14.3), ATP-binding protein FhuC
LBA4404	JMKN01000001.1_30	Core gene family 3499	Chromid	0.559222	Rhizobiales	-	31556	32182	16S rRNA (guanine(1516)-N(2))-methyltransferase (EC 2.1.1.242)
LBA4404	JMKN01000001.1_31	Core gene family 58	Chromid	0.574483	Rhizobiales	-	32191	32859	LSU rRNA pseudouridine(746) synthase (EC 5.4.99.29) @ tRNA pseudouridine(32) synthase (EC 5.4.99.28)
LBA4404	JMKN01000001.1_77	Core gene family 3544	Chromid	0.521768	Rhizobiales	+	84975	85553	Transcriptional regulator, ArsR family
LBA4404	JMKN01000001.1_101	Core gene family 3567	Chromid	0.525049	Rhizobiales	+	107034	107783	Oxidoreductase
LBA4404	JMKN01000001.1_145	Core gene family 3609	Chromid	0.533456	Rhizobiales	+	150488	151270	Alkanesulfonate ABC transporter permease protein SsuC
LBA4404	JMKN01000002.1_193	Core gene family 2332	ChrI	0.561657	Rhizobiales	+	26814	27716	ABC transporter, permease protein 2 (cluster 5, nickel/peptides/opines)
LBA4404	JMKN01000002.1_195	Core gene family 2330	ChrI	0.536582	Rhizobiales	+	28547	29287	ABC transporter, ATP-binding protein (cluster 5, nickel/peptides/opines)
LBA4404	JMKN01000002.1_209	Core gene family 2317	ChrI	0.510385	Rhizobiales	+	43371	44111	Peroxyureidoacrylate/ureidoacrylate amidohydrolase RutB (EC 3.5.1.110)
LBA4404	JMKN01000002.1_212	Core gene family 2314	ChrI	0.527908	Rhizobiales	+	45347	45937	Probable malonic semialdehyde reductase RutE (EC 1.1.1.298)
LBA4404	JMKN01000002.1_233	Core gene family 2297	ChrI	0.580064	Rhizobiales	-	66457	66945	DNA protection during starvation protein
LBA4404	JMKN01000002.1_234	Core gene family 2296	ChrI	0.523278	Rhizobiales	-	67068	67826	Iron compound ABC transporter, ATP-binding protein
LBA4404	JMKN01000002.1_235	Core gene family 2295	ChrI	0.570765	Rhizobiales	-	67823	68791	Iron compound ABC transporter, permease protein
LBA4404	JMKN01000002.1_236	Core gene family 2294	ChrI	0.521693	Rhizobiales	-	68784	69749	Iron compound ABC transporter, permease protein
LBA4404	JMKN01000002.1_249	Core gene family 2283	ChrI	0.545335	Alphaproteobacteria	-	80837	81184	Heme-degrading monooxygenase, staphylobilin-producing (EC 1.14.99.48)
LBA4404	JMKN01000002.1_280	Core gene family 2255	ChrI	0.582585	Rhizobiales	+	108332	108535	hypothetical protein
LBA4404	JMKN01000002.1_497	Core gene family 2054	ChrI	0.586568	Rhizobiales	+	321452	322204	Dolichol-phosphate mannosyltransferase
LBA4404	JMKN01000002.1_498	Core gene family 2053	ChrI	0.556607	Rhizobiales	+	322201	322512	Lipid A biosynthesis-like protein
LBA4404	JMKN01000002.1_516	Core gene family 2035	ChrI	0.518052	Alphaproteobacteria	-	338211	338426	Cold shock protein of CSP family
LBA4404	JMKN01000002.1_564	Core gene family 1992	ChrI	0.555783	Alphaproteobacteria	-	392316	393647	Uncharacterized MFS-type transporter
LBA4404	JMKN01000002.1_609	Accessory gene family 437	ChrI	0.578865	Alphaproteobacteria	-	438840	439427	Putative glutathionylspermidine synthase
LBA4404	JMKN01000003.1_616	Core gene family 108	ChrI	0.528095	Rhizobiales	+	7900	8151	Glutaredoxin-like protein NrdH, required for reduction of Ribonucleotide reductase class Ib
LBA4404	JMKN01000003.1_661	Core gene family 150	ChrI	0.486875	Alphaproteobacteria	+	54189	54374	LSU ribosomal protein L32p @ LSU ribosomal protein L32p, zinc-independent
LBA4404	JMKN01000003.1_668	Core gene family 157	ChrI	0.575718	Rhizobiales	+	61338	61889	hypothetical protein
LBA4404	JMKN01000003.1_692	Core gene family 179	ChrI	0.569273	Rhizobiales	+	85758	91262	Glutamate synthase [NADPH] large chain (EC 1.4.1.13)
LBA4404	JMKN01000003.1_693	Core gene family 180	ChrI	0.567502	Rhizobiales	+	91259	93028	Sulfite reductase [NADPH] flavoprotein alpha-component (EC 1.8.1.2)
LBA4404	JMKN01000003.1_704	Core gene family 190	ChrI	0.513389	Alphaproteobacteria	+	100043	100984	Histidine ABC transporter, substrate-binding protein
LBA4404	JMKN01000003.1_705	Core gene family 191	ChrI	0.460382	Alphaproteobacteria	+	101123	101896	Histidine ABC transporter, permease protein
LBA4404	JMKN01000003.1_706	Core gene family 192	ChrI	0.488581	Alphaproteobacteria	+	101896	102681	Histidine ABC transporter, ATP-binding protein
LBA4404	JMKN01000003.1_788	Core gene family 271	ChrI	0.53665	Alphaproteobacteria	-	179781	180392	hypothetical protein
LBA4404	JMKN01000003.1_789	Core gene family 272	ChrI	0.520239	Alphaproteobacteria	+	180459	180860	Isopropylmalate/homocitrate/citramalate synthases
LBA4404	JMKN01000003.1_800	Core gene family 283	ChrI	0.522227	Alphaproteobacteria	+	189730	189933	LSU ribosomal protein L35p
LBA4404	JMKN01000003.1_934	Core gene family 411	ChrI	0.546579	Rhizobiales	+	319941	320753	Ubiquinone/menaquinone biosynthesis methyltransferase
LBA4404	JMKN01000003.1_941	Core gene family 417	ChrI	0.50853	Rhizobiales	+	326358	327854	Acetyl-CoA hydrolase/transferase family protein
LBA4404	JMKN01000003.1_1073	Core gene family 493	ChrI	0.55445	Alphaproteobacteria	+	445214	445579	Chemotaxis regulator - transmits chemoreceptor signals to flagellar motor components CheY
LBA4404	JMKN01000003.1_1093	Core gene family 510	ChrI	0.569331	Bacteria	-	465654	465953	Translation initiation factor 1
LBA4404	JMKN01000003.1_1182	Core gene family 596	ChrI	0.514722	Proteobacteria	-	557135	557812	Two-component transcriptional response regulator, LuxR family
LBA4404	JMKN01000003.1_1235	Accessory gene family 82	ChrI	0.567631	Rhizobiales	+	611537	611905	hypothetical protein
LBA4404	JMKN01000003.1_1276	Core gene family 683	ChrI	0.573678	Alphaproteobacteria	+	655821	656048	ATP synthase F0 sector subunit c (EC 3.6.3.14)
LBA4404	JMKN01000003.1_1303	Core gene family 707	ChrI	0.564118	Rhizobiales	-	680545	681339	Bll5781 protein
LBA4404	JMKN01000003.1_1369	Core gene family 767	ChrI	0.521893	Rhizobiales	-	744267	745631	Na+/H+-dicarboxylate symporter
LBA4404	JMKN01000003.1_1374	Core gene family 770	ChrI	0.56761	Rhizobiales bacterium	-	749465	751180	Malate:quinone oxidoreductase (EC 1.1.5.4)
LBA4404	JMKN01000003.1_1415	Core gene family 807	ChrI	0.540372	Rhizobiales	-	791571	791993	hypothetical protein
LBA4404	JMKN01000003.1_1427	Core gene family 819	ChrI	0.562759	Rhizobiales	-	799758	800189	Transcriptional regulator, HxlR family
LBA4404	JMKN01000003.1_1428	Core gene family 820	ChrI	0.574012	Rhizobiales	+	800293	801051	Oxidoreductase, short-chain dehydrogenase/reductase family
LBA4404	JMKN01000003.1_1430	Core gene family 822	ChrI	0.531841	Rhizobiales	+	802275	802886	Transporter, LysE family
LBA4404	JMKN01000003.1_1432	Core gene family 824	ChrI	0.51008	Rhizobiales	+	803997	804704	Transcriptional regulator, DeoR family
LBA4404	JMKN01000003.1_1433	Core gene family 825	ChrI	0.571309	Rhizobiales	+	804753	805121	hypothetical protein
LBA4404	JMKN01000003.1_1438	Core gene family 830	ChrI	0.585086	Rhizobiales	+	810812	811393	Acetyltransferase
LBA4404	JMKN01000003.1_1501	Core gene family 882	ChrI	0.497681	Rhizobiales	-	856248	857555	Beta-lactamase class C-like and penicillin binding proteins (PBPs) superfamily
LBA4404	JMKN01000003.1_1521	Core gene family 898	ChrI	0.583143	Rhizobiales	-	876039	876407	Transcriptional regulator, HxlR family
LBA4404	JMKN01000003.1_1580	Core gene family 950	ChrI	0.55101	Rhizobiales	+	933326	934147	Undecaprenyl-diphosphatase (EC 3.6.1.27)
LBA4404	JMKN01000003.1_1585	Core gene family 955	ChrI	0.557702	Rhizobiales	+	939850	940320	OsmC/Ohr family protein
LBA4404	JMKN01000003.1_1625	Core gene family 990	ChrI	0.563063	Proteobacteria	+	971962	972696	Methyltransferase type 11
LBA4404	JMKN01000003.1_1631	Core gene family 996	ChrI	0.52711	Proteobacteria	+	980450	981238	Hydroxymethylpyrimidine ABC transporter, ATPase component
LBA4404	JMKN01000003.1_1632	Core gene family 997	ChrI	0.516791	Proteobacteria	+	981235	982053	Hydroxymethylpyrimidine ABC transporter, transmembrane component
LBA4404	JMKN01000003.1_1633	Core gene family 998	ChrI	0.549006	Proteobacteria	-	982105	982788	Metal-binding protein ZinT
LBA4404	JMKN01000003.1_1680	Core gene family 1043	ChrI	0.454149	Proteobacteria	+	1025260	1025496	Acyl carrier protein
LBA4404	JMKN01000003.1_1787	Core gene family 1127	ChrI	0.50466	Proteobacteria	+	1129138	1129626	Transcriptional regulator, MerR family
LBA4404	JMKN01000003.1_1791	Core gene family 1131	ChrI	0.528914	Proteobacteria	+	1132757	1133767	ABC transporter, ATP-binding protein (cluster 5, nickel/peptides/opines)
LBA4404	JMKN01000003.1_1804	Core gene family 1143	ChrI	0.526299	Proteobacteria	+	1147015	1147659	Dihydrofolate reductase homolog
LBA4404	JMKN01000003.1_1854	Core gene family 1185	ChrI	0.533001	Alphaproteobacteria	+	1190701	1190976	DNA-binding protein HU-beta
LBA4404	JMKN01000003.1_1886	Core gene family 1215	ChrI	0.534786	Alphaproteobacteria	-	1228190	1228357	LSU ribosomal protein L33p @ LSU ribosomal protein L33p, zinc-independent
LBA4404	JMKN01000003.1_1991	Core gene family 1306	ChrI	0.577805	Rhizobiales	-	1328346	1329023	Glutathione S-transferase
LBA4404	JMKN01000003.1_1994	Core gene family 1308	ChrI	0.557101	Proteobacteria	-	1330389	1331120	Glutamine ABC transporter, ATP-binding protein GlnQ
LBA4404	JMKN01000003.1_1995	Core gene family 1309	ChrI	0.554747	Rhizobiales	-	1331101	1331754	ABC transporter, permease protein (cluster 3, basic aa/glutamine/opines)
LBA4404	JMKN01000003.1_2004	Core gene family 1318	ChrI	0.555648	Alphaproteobacteria	+	1339692	1340894	Gluconate dehydratase (EC 4.2.1.39)
LBA4404	JMKN01000003.1_2005	Core gene family 1319	ChrI	0.504295	Alphaproteobacteria	+	1340905	1341675	5-keto-D-gluconate 5-reductase (EC 1.1.1.69)
LBA4404	JMKN01000003.1_2008	Core gene family 1322	ChrI	0.563081	Aquamicrobium	-	1343407	1344129	ABC transporter, ATP-binding protein 2 (cluster 4, leucine/isoleucine/valine/benzoate)
LBA4404	JMKN01000003.1_2009	Core gene family 1323	ChrI	0.546014	Alphaproteobacteria	-	1344126	1345898	ABC transporter, permease protein 2 (cluster 4, leucine/isoleucine/valine/benzoate) / ABC transporter, ATP-binding protein 1 (cluster 4, leucine/isoleucine/valine/benzoate)
LBA4404	JMKN01000003.1_2010	Core gene family 1324	ChrI	0.572201	Aquamicrobium	-	1345900	1346934	ABC transporter, permease protein 1 (cluster 4, leucine/isoleucine/valine/benzoate)
LBA4404	JMKN01000003.1_2013	Core gene family 1327	ChrI	0.575142	Alphaproteobacteria	-	1349887	1350660	3-hydroxyacyl-CoA dehydrogenase type II
LBA4404	JMKN01000003.1_2015	Core gene family 1329	ChrI	0.583747	Alphaproteobacteria	+	1352637	1353434	Enoyl-CoA hydratase (EC 4.2.1.17)
LBA4404	JMKN01000003.1_2016	Core gene family 1330	ChrI	0.553063	Proteobacteria	-	1353484	1354404	5,10-methylenetetrahydrofolate reductase (EC 1.5.1.20)
LBA4404	JMKN01000003.1_2018	Core gene family 1332	ChrI	0.530301	Alphaproteobacteria	+	1355602	1357017	Similar to vanillate/3-O-methylgallate O-demethylase
LBA4404	JMKN01000003.1_2019	Core gene family 1333	ChrI	0.464731	Proteobacteria	-	1357216	1358091	hypothetical protein
LBA4404	JMKN01000003.1_2046	Core gene family 1359	ChrI	0.48495	Alphaproteobacteria	+	1385238	1385480	RNA-binding protein Hfq
LBA4404	JMKN01000004.1_2107	Core gene family 3399	Chromid	0.558856	Rhizobiales	-	25205	26692	Cytoplasmic alpha-amylase (EC 3.2.1.1)
LBA4404	JMKN01000004.1_2112	Core gene family 3395	Chromid	0.515969	Alphaproteobacteria	-	31861	33102	Uncharacterized metal ion transporter YcsG, Mn(2+)/Fe(2+) NRAMP family
LBA4404	JMKN01000004.1_2154	Core gene family 3358	Chromid	0.560941	Rhizobiales	-	76676	77689	D-lactate dehydrogenase (EC 1.1.1.28)
LBA4404	JMKN01000004.1_2171	Accessory gene family 413	ChrI&Chromid	0.585833	Proteobacteria	-	99039	99671	Resolvase
LBA4404	JMKN01000004.1_2189	Accessory gene family 241	ChrI&Chromid	0.541907	Rhizobiales	-	113319	114509	Phage integrase
LBA4404	JMKN01000004.1_2193	Core gene family 3345	Chromid	0.556939	Rhizobiales	-	117723	118610	Transcriptional activator MetR
LBA4404	JMKN01000004.1_2195	Core gene family 3343	Chromid	0.426438	Proteobacteria	+	120047	121030	hypothetical protein
LBA4404	JMKN01000004.1_2202	Core gene family 3336	Chromid	0.537276	Alphaproteobacteria	-	127269	128780	Altronate dehydratase (EC 4.2.1.7)
LBA4404	JMKN01000004.1_2206	Core gene family 3332	Chromid	0.549104	Rhizobiales	-	131437	132183	Oxidoreductase, short-chain dehydrogenase/reductase family
LBA4404	JMKN01000004.1_2207	Core gene family 3331	Chromid	0.567578	Rhizobiales	+	132446	132853	Mll1528 protein
LBA4404	JMKN01000006.1_2418	Accessory gene family 228	Chromid	0.533071	Rhizobiales	-	1054	3450	Aldehyde dehydrogenase (EC 1.2.1.3)
LBA4404	JMKN01000006.1_2419	Accessory gene family 227	Chromid	0.450906	Rhizobiales	-	3462	4421	Deoxyribose-phosphate aldolase (EC 4.1.2.4)
LBA4404	JMKN01000006.1_2420	Accessory gene family 226	Chromid	0.536432	Ochrobactrum	-	4441	5379	Ribokinase (EC 2.7.1.15)
LBA4404	JMKN01000006.1_2430	Accessory gene family 180	Chromid	0.522757	Proteobacteria	-	14854	15531	Polyphosphate glucokinase (EC 2.7.1.63)
LBA4404	JMKN01000006.1_2431	Accessory gene family 179	Chromid	0.570445	Proteobacteria	-	15564	16949	Glucose-6-phosphate 1-dehydrogenase (EC 1.1.1.49)
LBA4404	JMKN01000006.1_2439	Accessory gene family 173	Chromid	0.565008	Rhizobiales	+	23702	25579	hypothetical protein
LBA4404	JMKN01000006.1_2440	Accessory gene family 172	Chromid	0.523798	Rhizobiales	+	25645	26655	TRAP-type C4-dicarboxylate transport system, periplasmic component
LBA4404	JMKN01000006.1_2441	Accessory gene family 171	Chromid	0.558889	Rhizobiales	+	26732	27535	Oxidoreductase, short-chain dehydrogenase/reductase family
LBA4404	JMKN01000006.1_2443	Accessory gene family 169	Chromid	0.536644	Rhizobiales	+	28400	29569	3-ketoacyl-CoA thiolase (EC 2.3.1.16)
LBA4404	JMKN01000006.1_2444	Accessory gene family 168	Chromid	0.508102	Rhizobiales bacterium	+	29566	31206	Long-chain-fatty-acid--CoA ligase (EC 6.2.1.3)
LBA4404	JMKN01000006.1_2449	Accessory gene family 163	Chromid	0.572908	Rhizobiales	+	34067	34585	Transcriptional regulator, AsnC family
LBA4404	JMKN01000006.1_2465	Core gene family 14	Chromid	0.586574	Alphaproteobacteria	+	53441	54844	aminotransferase, Class III pyridoxal-phosphate dependent
LBA4404	JMKN01000006.1_2466	Core gene family 4103	Chromid	0.584941	Phyllobacteriaceae	+	54962	56032	UDP-glucose 4-epimerase (EC 5.1.3.2)
LBA4404	JMKN01000006.1_2467	Core gene family 4102	Chromid	0.587214	Phyllobacteriaceae	+	56046	57389	Protein containing aminopeptidase domain
LBA4404	JMKN01000006.1_2469	Core gene family 4100	Chromid	0.579298	Bacteria	+	58226	59518	SAM-dependent methyltransferase
LBA4404	JMKN01000006.1_2497	Core gene family 4074	Chromid	0.518115	Rhizobiales	+	91613	92860	Oxalate decarboxylase (EC 4.1.1.2)
LBA4404	JMKN01000006.1_2503	Accessory gene family 656	Chromid	0.563503	Bacteria	-	96648	98171	hypothetical protein
LBA4404	JMKN01000006.1_2515	Core gene family 4057	Chromid	0.560844	Rhizobiales	+	109869	110561	Ectoine/hydroxyectoine ABC transporter permease protein, EhuD
LBA4404	JMKN01000006.1_2516	Core gene family 4056	Chromid	0.549952	Rhizobiales	+	110558	111337	Ectoine/hydroxyectoine ABC transporter ATP-binding protein, EhuA
LBA4404	JMKN01000006.1_2530	Core gene family 4042	Chromid	0.471007	Rhizobiales bacterium	-	126530	127159	Chloramphenicol O-acetyltransferase (EC 2.3.1.28) => CatB family
LBA4404	JMKN01000006.1_2557	Core gene family 4018	Chromid	0.574276	Alphaproteobacteria	+	156241	156903	Two-component transcriptional response regulator, LuxR family
LBA4404	JMKN01000006.1_2568	Core gene family 4008	Chromid	0.522414	Rhizobiales	-	168798	169820	ABC transporter, ATP-binding protein (cluster 5, nickel/peptides/opines)
LBA4404	JMKN01000006.1_2572	Core gene family 4004	Chromid	0.568431	Rhizobiales	-	173485	174432	ABC transporter, permease protein 2 (cluster 5, nickel/peptides/opines)
LBA4404	JMKN01000006.1_2573	Core gene family 4003	Chromid	0.559087	Rhizobiales	-	174451	175419	ABC transporter, permease protein 1 (cluster 5, nickel/peptides/opines)
LBA4404	JMKN01000006.1_2581	Core gene family 3996	Chromid	0.558995	Rhizobiales	-	184680	185339	ABC transporter, permease protein (cluster 3, basic aa/glutamine/opines)
LBA4404	JMKN01000006.1_2591	Core gene family 3987	Chromid	0.53782	Alphaproteobacteria	-	194333	194998	4-hydroxyproline ABC transporter, permease protein1
LBA4404	JMKN01000006.1_2600	Core gene family 3978	Chromid	0.570342	Rhizobiales bacterium	-	202686	203852	Inner membrane transport permease YhhJ
LBA4404	JMKN01000006.1_2602	Core gene family 3976	Chromid	0.531878	Rhizobiales	-	206638	207702	HlyD-like membrane fusion protein YhiI
LBA4404	JMKN01000006.1_2616	Core gene family 3962	Chromid	0.577493	Alphaproteobacteria	+	225675	226517	ABC transporter, permease protein 2 (cluster 1, maltose/g3p/polyamine/iron)
LBA4404	JMKN01000006.1_2639	Core gene family 3946	Chromid	0.551467	Rhizobiales	-	252477	253370	Oxidoreductase, short-chain dehydrogenase/reductase family
LBA4404	JMKN01000006.1_2661	Accessory gene family 286	ChrI&Chromid	0.527735	Bacteria	+	282029	282295	Insertion element ISR1 (Rhizobium class IV strains) transposase
LBA4404	JMKN01000006.1_2662	Accessory gene family 655	Chromid	0.544763	Bacteria	+	282289	283218	Transposase
LBA4404	JMKN01000006.1_2663	Accessory gene family 444	Chromid	0.524718	Proteobacteria	-	283234	283563	Transposase IS3/IS911
LBA4404	JMKN01000007.1_2713	Accessory gene family 250	Chromid	0.570688	Rhizobiales	+	44966	45526	RNA:NAD 2'-phosphotransferase
LBA4404	JMKN01000007.1_2758	Core gene family 3099	Chromid	0.533241	Sphingomonas sp. TPD3009	-	90506	91759	putative anion permease
LBA4404	JMKN01000007.1_2759	Core gene family 3098	Chromid	0.587001	Bacteria	+	92086	93780	Dihydroxyacetone kinase, ATP-dependent (EC 2.7.1.29)
LBA4404	JMKN01000007.1_2801	Core gene family 3058	Chromid	0.569602	Rhizobiales	-	132957	133769	DNA alkylation repair enzyme
LBA4404	JMKN01000007.1_2822	Core gene family 3039	Chromid	0.581872	Rhizobiales	-	154517	155443	Hydroxymethylglutaryl-CoA lyase (EC 4.1.3.4)
LBA4404	JMKN01000007.1_2823	Core gene family 3038	Chromid	0.585808	Rhizobiales bacterium	-	155445	157436	Methylcrotonyl-CoA carboxylase biotin-containing subunit (EC 6.4.1.4)
LBA4404	JMKN01000007.1_2824	Core gene family 3037	Chromid	0.438381	Rhizobiales	-	157444	159045	Methylcrotonyl-CoA carboxylase carboxyl transferase subunit (EC 6.4.1.4)
LBA4404	JMKN01000007.1_2833	Core gene family 3028	Chromid	0.439245	Rhizobiales	+	167207	168724	2,3-bisphosphoglycerate-independent phosphoglycerate mutase (EC 5.4.2.12)
LBA4404	JMKN01000007.1_2835	Core gene family 3026	Chromid	0.512857	Rhizobiales	-	169233	169640	Putative transmembrane protein
LBA4404	JMKN01000007.1_2839	Core gene family 3022	Chromid	0.561911	Rhizobiales	-	172041	172832	Putative short-chain dehydrogenase
LBA4404	JMKN01000007.1_2840	Core gene family 3021	Chromid	0.511494	Alphaproteobacteria	-	172859	173686	Non-heme chloroperoxidase
LBA4404	JMKN01000007.1_2841	Core gene family 3020	Chromid	0.570418	Rhizobiales	+	173815	174798	Transcriptional regulator, AraC family
LBA4404	JMKN01000007.1_2848	Core gene family 3014	Chromid	0.503476	Rhizobiales	+	179335	180093	ABC transporter, ATP-binding protein (cluster 5, nickel/peptides/opines)
LBA4404	JMKN01000007.1_2851	Core gene family 3011	Chromid	0.509145	Alphaproteobacteria	-	182627	183775	mandelate racemase/muconate lactonizing enzyme family protein
LBA4404	JMKN01000007.1_2858	Accessory gene family 59	Chromid	0.57513	Rhizobiales	+	190177	191376	Hippurate hydrolase (EC 3.5.1.32)
LBA4404	JMKN01000007.1_2862	Core gene family 3003	Chromid	0.548211	Rhizobiales	+	195366	196718	Nitrilotriacetate monooxygenase
LBA4404	JMKN01000007.1_2946	Core gene family 2924	Chromid	0.56341	Rhizobiales	-	286097	286912	ABC transporter, ATP-binding protein (cluster 3, basic aa/glutamine/opines)
LBA4404	JMKN01000007.1_2952	Core gene family 2918	Chromid	0.532392	Alphaproteobacteria	+	293476	295905	Quinate/shikimate dehydrogenase [Pyrroloquinoline-quinone] (EC 1.1.5.8)
LBA4404	JMKN01000007.1_3005	Accessory gene family 108	Chromid	0.541874	Rhizobiales	+	355491	356225	Putative short-chain dehydrogenase
LBA4404	JMKN01000007.1_3029	Core gene family 2852	Chromid	0.576752	Rhizobiales	+	381721	382245	Flavin reductase family, FMN-binding
LBA4404	JMKN01000007.1_3037	Core gene family 2846	Chromid	0.58329	Rhizobiales bacterium	-	393373	394497	Glycosyltransferase
LBA4404	JMKN01000007.1_3074	Core gene family 2812	Chromid	0.547237	Rhizobiales	-	435101	436372	D-glycerate 2-kinase (EC 2.7.1.165)
LBA4404	JMKN01000007.1_3075	Core gene family 2811	Chromid	0.572394	Rhizobiales	-	436378	436731	Protein of unknown function DUF1304
LBA4404	JMKN01000007.1_3123	Core gene family 2770	Chromid	0.549057	Rhizobiales	+	494007	494840	Zinc ABC transporter, ATP-binding protein ZnuC
LBA4404	JMKN01000007.1_3124	Core gene family 2769	Chromid	0.555046	Rhizobiales	+	494833	495699	Zinc ABC transporter, permease protein ZnuB
LBA4404	JMKN01000007.1_3125	Core gene family 2768	Chromid	0.569384	Rhizobiales	+	495728	496741	Zinc ABC transporter, substrate-binding protein ZnuA
LBA4404	JMKN01000007.1_3142	Core gene family 2755	Chromid	0.568107	Rhizobiales	+	513994	515352	Homoserine dehydrogenase (EC 1.1.1.3)
LBA4404	JMKN01000007.1_3158	Core gene family 2740	Chromid	0.577299	Rhizobiales	-	531886	532203	Pectin degradation protein KdgF
LBA4404	JMKN01000007.1_3170	Core gene family 2728	Chromid	0.566149	Rhizobiales	+	542806	543687	ABC transporter, permease protein 1 (cluster 1, maltose/g3p/polyamine/iron)
LBA4404	JMKN01000007.1_3171	Core gene family 2727	Chromid	0.552356	Alphaproteobacteria	+	543692	544576	ABC transporter, permease protein 2 (cluster 1, maltose/g3p/polyamine/iron)
LBA4404	JMKN01000007.1_3172	Core gene family 2726	Chromid	0.520216	Rhizobiales	+	544579	545679	ABC transporter, ATP-binding protein (cluster 1, maltose/g3p/polyamine/iron); ABC transporter, ATP-binding protein (cluster 10, nitrate/sulfonate/bicarbonate)
LBA4404	JMKN01000007.1_3223	Core gene family 2680	Chromid	0.586862	Proteobacteria	+	594063	594605	RNA polymerase sigma factor RpoE
LBA4404	JMKN01000007.1_3227	Core gene family 2676	Chromid	0.563135	unclassified Rhizobiales	+	597061	598284	Protein of unknown function (DUF1501)
LBA4404	JMKN01000007.1_3232	Core gene family 2672	Chromid	0.52817	Rhizobiales	+	602040	603362	Pyrimidine permease
LBA4404	JMKN01000007.1_3234	Core gene family 2670	Chromid	0.550751	Proteobacteria	+	604193	604966	Oxidoreductase, short-chain dehydrogenase/reductase family
LBA4404	JMKN01000007.1_3235	Core gene family 2669	Chromid	0.579935	cellular organisms	+	605172	605864	Aspartate racemase
LBA4404	JMKN01000007.1_3261	Core gene family 2645	Chromid	0.54073	Rhizobiales	+	639381	640331	ABC transporter, permease protein 1 (cluster 5, nickel/peptides/opines)
LBA4404	JMKN01000007.1_3262	Core gene family 2644	Chromid	0.514707	Rhizobiales	+	640373	641263	ABC transporter, permease protein 2 (cluster 5, nickel/peptides/opines)
LBA4404	JMKN01000007.1_3280	Core gene family 2628	Chromid	0.57846	Rhizobiales	-	659389	660636	mandelate racemase family protein Pfl_3283
LBA4404	JMKN01000007.1_3284	Accessory gene family 55	Chromid	0.585589	Rhizobiales	-	663647	664396	Acetoin(diacetyl) reductase
LBA4404	JMKN01000007.1_3292	Core gene family 8	Chromid	0.56204	Rhizobiales	-	673118	673501	hypothetical protein
LBA4404	JMKN01000007.1_3298	Accessory gene family 102	Chromid	0.585485	Alphaproteobacteria	+	676885	677226	Transcriptional regulator, ArsR family
LBA4404	JMKN01000008.1_3310	Accessory gene family 341	Chromid	0.57265	Alphaproteobacteria	-	6069	6641	Alkyl hydroperoxide reductase subunit C-like protein
LBA4404	JMKN01000008.1_3328	Core gene family 3761	Chromid	0.578533	Proteobacteria	-	24291	25847	UPF0053 inner membrane protein YoaE
LBA4404	JMKN01000008.1_3341	Accessory gene family 159	Chromid	0.52749	Proteobacteria	+	37534	38433	Transcriptional regulator PA2877, LysR family
LBA4404	JMKN01000008.1_3352	Core gene family 3781	Chromid	0.44008	Rhizobiales	+	48147	49832	Glucose-methanol-choline (GMC) oxidoreductase:NAD binding site
LBA4404	JMKN01000008.1_3371	Core gene family 3784	Chromid	0.58278	Proteobacteria	-	65385	65735	DUF488 family protein SAV0238
LBA4404	JMKN01000008.1_3419	Core gene family 3810	Chromid	0.545382	Rhizobiales	+	120869	121219	hypothetical protein
LBA4404	JMKN01000008.1_3529	Core gene family 3907	Chromid	0.552694	Alphaproteobacteria	+	233462	234472	Myo-inositol 2-dehydrogenase 1 (EC 1.1.1.18)
LBA4404	JMKN01000008.1_3548	Core gene family 3917	Chromid	0.559215	Alphaproteobacteria	-	255608	256357	Dehydrogenase
LBA4404	JMKN01000008.1_3556	Core gene family 3925	Chromid	0.574479	Rhizobiales bacterium	-	264603	264938	4Fe-4S dicluster fused with DUF3470
LBA4404	JMKN01000008.1_3557	Core gene family 3926	Chromid	0.427223	Rhizobiales	-	265043	265678	Superoxide dismutase [Mn/Fe] (EC 1.15.1.1)
LBA4404	JMKN01000008.1_3560	Core gene family 3929	Chromid	0.468771	Rhizobiales	-	267036	268103	Choloylglycine hydrolase (EC 3.5.1.24)
LBA4404	JMKN01000008.1_3567	Accessory gene family 265	Chromid	0.573993	Alphaproteobacteria	-	273139	273987	Fumarylacetoacetate hydrolase family protein
LBA4404	JMKN01000008.1_3569	Accessory gene family 267	Chromid	0.529407	Alphaproteobacteria	-	274691	275440	Dehydrogenases with different specificities (related to short-chain alcohol dehydrogenases)
LBA4404	JMKN01000008.1_3572	Accessory gene family 270	Chromid	0.558783	Alphaproteobacteria	+	277460	278269	Hydroxymethylpyrimidine ABC transporter, ATPase component
LBA4404	JMKN01000010.1_3688	Core gene family 3642	Chromid	0.524997	Alphaproteobacteria	-	11786	12358	Transcriptional regulator, AcrR family
LBA4404	JMKN01000010.1_3690	Core gene family 3644	Chromid	0.551351	Proteobacteria	+	12941	13522	Multimeric flavodoxin WrbA
LBA4404	JMKN01000010.1_3726	Accessory gene family 119	Chromid	0.557254	Bacteria	+	49563	50312	Glutamate/aspartate ABC transporter, ATP-binding protein GltL (TC 3.A.1.3.4)
LBA4404	JMKN01000010.1_3741	Accessory gene family 12	Chromid	0.566755	Hyphomicrobiaceae	-	63857	64699	ABC transporter, permease protein 2 (cluster 1, maltose/g3p/polyamine/iron)
LBA4404	JMKN01000010.1_3742	Accessory gene family 155	Chromid	0.540387	Devosia sp. LC5	-	64689	65615	ABC transporter, permease protein 1 (cluster 1, maltose/g3p/polyamine/iron)
LBA4404	JMKN01000010.1_3744	Accessory gene family 13	Chromid	0.544196	Devosia sp. LC5	-	66960	68570	hypothetical protein
LBA4404	JMKN01000010.1_3751	Core gene family 3673	Chromid	0.524341	Alphaproteobacteria	-	76140	76916	ABC transporter, permease protein (cluster 10, nitrate/sulfonate/bicarbonate)
LBA4404	JMKN01000010.1_3752	Core gene family 3674	Chromid	0.514428	Alphaproteobacteria	-	76903	77724	ABC transporter, ATP-binding protein (cluster 1, maltose/g3p/polyamine/iron); ABC transporter, ATP-binding protein (cluster 10, nitrate/sulfonate/bicarbonate)
LBA4404	JMKN01000010.1_3760	Core gene family 3682	Chromid	0.571039	Proteobacteria	+	84213	85058	Phenazine biosynthesis protein PhzF like
LBA4404	JMKN01000010.1_3761	Core gene family 3683	Chromid	0.578637	Ochrobactrum quorumnocens	+	85085	85681	Nudix hydrolase family protein YffH
LBA4404	JMKN01000010.1_3778	Core gene family 3699	Chromid	0.507838	Rhizobiales	-	99436	100275	Intracellular protease
LBA4404	JMKN01000010.1_3779	Core gene family 3700	Chromid	0.578007	Proteobacteria	-	100359	101051	Intracellular protease
LBA4404	JMKN01000010.1_3780	Core gene family 3701	Chromid	0.555	Alphaproteobacteria	+	101240	102139	Transcriptional regulator, LysR family
LBA4404	JMKN01000010.1_3781	Core gene family 3702	Chromid	0.521782	Bacteria	-	102165	103103	Alcohol dehydrogenase (EC 1.1.1.1)
LBA4404	JMKN01000010.1_3791	Core gene family 3711	Chromid	0.568399	Phyllobacterium endophyticum	+	113458	113997	Predicted transcriptional regulator of NADH dehydrogenase, Rrf2 family
LBA4404	JMKN01000010.1_3802	Core gene family 3722	Chromid	0.450435	Alphaproteobacteria	+	125537	126790	Sarcosine oxidase beta subunit (EC 1.5.3.1)
LBA4404	JMKN01000010.1_3804	Core gene family 3724	Chromid	0.538272	Alphaproteobacteria	+	127174	130164	Sarcosine oxidase alpha subunit (EC 1.5.3.1)
LBA4404	JMKN01000010.1_3806	Core gene family 3726	Chromid	0.525709	Alphaproteobacteria	+	130750	132018	Serine hydroxymethyltransferase (EC 2.1.2.1)
LBA4404	JMKN01000010.1_3812	Core gene family 3732	Chromid	0.558116	Proteobacteria	+	137703	138614	Ribitol transporter, substrate-binding protein
LBA4404	JMKN01000010.1_3813	Core gene family 3733	Chromid	0.549728	Proteobacteria	+	138686	140188	Ribitol transporter, ATP-binding protein
LBA4404	JMKN01000010.1_3814	Core gene family 3734	Chromid	0.582563	Proteobacteria	+	140178	141155	Ribitol transporter, permease protein
LBA4404	JMKN01000010.1_3818	Core gene family 3738	Chromid	0.572827	Proteobacteria	-	144487	146007	L-Proline/Glycine betaine transporter ProP
LBA4404	JMKN01000010.1_3832	Core gene family 3752	Chromid	0.531693	Alphaproteobacteria	-	163347	164828	T6SS component TssC (ImpC/VipB)
LBA4404	JMKN01000010.1_3833	Core gene family 3753	Chromid	0.573998	Alphaproteobacteria	-	164922	165431	T6SS component TssB (ImpB/VipA)
LBA4404	JMKN01000011.1_4012	Core gene family 2517	ChrI	0.564109	Alphaproteobacteria	-	181339	181731	hypothetical protein
LBA4404	JMKN01000011.1_4033	Core gene family 2534	ChrI	0.561727	Rhizobiales	+	210478	211581	Aminobutyraldehyde dehydrogenase (EC 1.2.1.19)
LBA4404	JMKN01000011.1_4091	Core gene family 2592	ChrI	0.516103	Rhizobiales	-	274518	275765	Cytochrome c peroxidase family protein
LBA4404	JMKN01000011.1_4094	Core gene family 2595	ChrI	0.513955	Rhizobiales	+	278148	279278	Proposed precorrin-5* (C1)-methyltransferase @ Cobalt-precorrin-5B (C1)-methyltransferase (EC 2.1.1.195)
LBA4404	JMKN01000011.1_4104	Core gene family 2605	ChrI	0.512905	Rhizobiales	-	289344	290381	CobW GTPase involved in cobalt insertion for B12 biosynthesis
LBA4404	JMKN01000011.1_4106	Core gene family 2607	ChrI	0.521995	Alphaproteobacteria	+	291274	291891	Cob(I)alamin adenosyltransferase (EC 2.5.1.17) @ Cob(I)alamin adenosyltransferase (EC 2.5.1.17), clustered with cobalamin synthesis
LBA4404	JMKN01000011.1_4108	Core gene family 2609	ChrI	0.506906	Rhizobiales	-	293337	294302	Adenosylcobinamide-phosphate synthase (EC 6.3.1.10)
LBA4404	JMKN01000011.1_4116	Core gene family 2617	ChrI	0.549215	Alphaproteobacteria	-	301061	302002	ABC transporter, substrate-binding protein (cluster 2, ribose/xylose/arabinose/galactose)
LBA4404	JMKN01000011.1_4117	Core gene family 2618	ChrI	0.540946	Alphaproteobacteria	-	302079	303101	ABC transporter, permease protein (cluster 2, ribose/xylose/arabinose/galactose)
LBA4404	JMKN01000011.1_4118	Core gene family 2619	ChrI	0.523277	Alphaproteobacteria	-	303110	304675	ABC transporter, ATP-binding protein (cluster 2, ribose/xylose/arabinose/galactose) / ABC transporter, ATP-binding protein (cluster 2, ribose/xylose/arabinose/galactose)
LBA4404	JMKN01000012.1_4188	Core gene family 3321	Chromid	0.566811	Alphaproteobacteria	-	3031	3864	Histidine, proline, and proline betaine ABC transporter, substrate-binding protein HutV
LBA4404	JMKN01000012.1_4189	Core gene family 3320	Chromid	0.569056	Alphaproteobacteria	-	3857	4714	Histidine, proline, and proline betaine ABC transporter, permease protein HutW
LBA4404	JMKN01000012.1_4198	Core gene family 3312	Chromid	0.508917	Rhizobiales	-	14194	15627	Aspartate ammonia-lyase (EC 4.3.1.1)
LBA4404	JMKN01000012.1_4236	Core gene family 22	ChrI&Chromid	0.56151	Alphaproteobacteria	+	62266	62520	hypothetical protein
LBA4404	JMKN01000012.1_4238	Core gene family 3274	Chromid	0.541753	Alphaproteobacteria	-	63311	63436	LSU ribosomal protein L36p @ LSU ribosomal protein L36p, zinc-independent
LBA4404	JMKN01000012.1_4275	Accessory gene family 62	Chromid	0.513275	Alphaproteobacteria	+	99290	99508	Uncharacterized protein RD1_2467
LBA4404	JMKN01000012.1_4305	Core gene family 3212	Chromid	0.554983	Bacteria	-	134446	135249	Iron(III) dicitrate transport ATP-binding protein FecE (TC 3.A.1.14.1)
LBA4404	JMKN01000012.1_4318	Core gene family 3199	Chromid	0.551597	Aquamicrobium sp. LC103	-	164618	164857	MbtH-like NRPS chaperone
LBA4404	JMKN01000016.1_4707	Accessory gene family 146	ChrI	0.527397	Proteobacteria	+	105726	106598	Uncharacterized membrane protein YoaT
LBA4404	JMKN01000016.1_4710	Core gene family 1783	ChrI	0.421727	Alphaproteobacteria	-	108504	108893	SSU ribosomal protein S11p (S14e)
LBA4404	JMKN01000016.1_4712	Core gene family 1785	ChrI	0.512831	Rhizobiales	-	109704	110294	Adenylate kinase (EC 2.7.4.3)
LBA4404	JMKN01000016.1_4715	Core gene family 1788	ChrI	0.521741	Alphaproteobacteria	-	112461	112667	LSU ribosomal protein L30p (L7e)
LBA4404	JMKN01000016.1_4723	Core gene family 1796	ChrI	0.432894	Bacteria	-	115938	116306	LSU ribosomal protein L14p (L23e)
LBA4404	JMKN01000016.1_4725	Core gene family 1798	ChrI	0.567859	Alphaproteobacteria	-	116789	116989	LSU ribosomal protein L29p (L35e)
LBA4404	JMKN01000016.1_4729	Core gene family 1801	ChrI	0.428928	Proteobacteria	-	118577	118855	SSU ribosomal protein S19p (S15e)
LBA4404	JMKN01000016.1_4731	Core gene family 1803	ChrI	0.516669	Bacteria	-	119751	120044	LSU ribosomal protein L23p (L23Ae)
LBA4404	JMKN01000016.1_4734	Core gene family 1806	ChrI	0.42693	Bacteria	-	121484	121792	SSU ribosomal protein S10p (S20e)
LBA4404	JMKN01000018.1_4809	Accessory gene family 616	ChrI	0.579102	Alphaproteobacteria	-	2	532	Putative acid--amine ligase YgiC
LBA4404	JMKN01000018.1_4884	Core gene family 1881	ChrI	0.567752	Rhizobiales	+	78053	78352	Transcriptional regulator, ArsR family
LBA4404	JMKN01000018.1_4890	Core gene family 1875	ChrI	0.585833	Bacteria	+	81869	82243	Transcriptional regulator, ArsR family
LBA4404	JMKN01000018.1_4902	Accessory gene family 191	ChrI	0.572897	Proteobacteria	+	91671	91940	YoeB toxin protein
LBA4404	JMKN01000018.1_4918	Core gene family 1852	ChrI	0.586067	Rhizobiales	-	108557	108940	Transcriptional regulator, HxlR family
LBA4404	JMKN01000018.1_4919	Core gene family 1851	ChrI	0.529359	Rhizobiales	+	109098	109709	Rrf2-linked NADH-flavin reductase
LBA4404	JMKN01000018.1_4928	Core gene family 1843	ChrI	0.543951	Rhizobiales	+	116974	117429	Two-component transcriptional response regulator, LuxR family
LBA4404	JMKN01000018.1_4942	Core gene family 1829	ChrI	0.520433	Alphaproteobacteria	+	128724	129749	Cyclopropane-fatty-acyl-phospholipid synthase-like protein, clusters with FIG005069
LBA4404	JMKN01000020.1_4974	Core gene family 1488	ChrI	0.51115	Alphaproteobacteria	-	13838	14122	Acyl carrier protein
LBA4404	JMKN01000020.1_4999	Core gene family 1512	ChrI	0.52922	Proteobacteria	-	41794	42810	Thioredoxin reductase (EC 1.8.1.9)
LBA4404	JMKN01000020.1_5068	Core gene family 1572	ChrI	0.553869	Rhizobiales	-	109820	111580	Inner membrane protein, KefB/KefC family
LBA4404	JMKN01000021.1_5203	Core gene family 3450	Chromid	0.586294	Rhizobiales	-	10565	11446	Transcriptional regulator, LysR family
LBA4404	JMKN01000021.1_5204	Core gene family 3451	Chromid	0.549479	Rhizobiales	+	11570	13090	Uncharacterized MFS-type transporter
LBA4404	JMKN01000021.1_5213	Core gene family 3460	Chromid	0.586936	Rhizobiales	-	19624	20070	Uncharacterized N-acetyltransferase YjaB
LBA4404	JMKN01000021.1_5222	Core gene family 3469	Chromid	0.558513	Rhizobiales	-	27978	28415	Transcriptional regulator, AsnC family
LBA4404	JMKN01000026.1_5324	Accessory gene family 345	ChrI&Chromid	0.576287	Proteobacteria	-	13948	14706	Mobile element protein
LBA4404	JMKN01000026.1_5325	Accessory gene family 373	ChrI&Chromid	0.505899	Proteobacteria	-	14703	16199	Transposase
LBA4404	JMKN01000026.1_5326	Accessory gene family 661	Chromid	0.538077	Bacteria	-	16279	16470	Non-heme chloroperoxidase
LBA4404	JMKN01000026.1_5332	Accessory gene family 667	Chromid	0.52625	Proteobacteria	-	19242	20312	Oxidoreductase
LBA4404	JMKN01000026.1_5339	Accessory gene family 449	Chromid	0.575747	Proteobacteria	+	26366	27115	Oxidoreductase, short-chain dehydrogenase/reductase family
LBA4404	JMKN01000026.1_5347	Accessory gene family 520	Chromid	0.57765	Alphaproteobacteria	+	30964	31407	CopG domain-containing protein
LBA4404	JMKN01000027.1_5366	Core gene family 1811	ChrI	0.571218	Rhizobiales	-	16051	16401	Lactoylglutathione lyase and related lyases
LBA4404	JMKN01000027.1_5369	Core gene family 1809	ChrI	0.420513	Bacteria	+	17234	17605	SSU ribosomal protein S12p (S23e)
LBA4404	JMKN01000028.1_5398	Core gene family 1454	ChrI	0.545396	Rhizobiales	-	22363	23430	Cinnamyl alcohol dehydrogenase/reductase (EC 1.1.1.195) @ Alcohol dehydrogenase (EC 1.1.1.1)
LBA4404	JMKN01000028.1_5413	Core gene family 1440	ChrI	0.502905	Alphaproteobacteria	-	36777	37394	hypothetical protein
LBA4404	JMKN01000030.1_5469	Core gene family 3422	Chromid	0.545316	Bacteria	+	2483	3628	D-threo-3-hydroxyaspartate ammonia-lyase (EC 4.3.1.-)
LBA4404	JMKN01000030.1_5471	Core gene family 3424	Chromid	0.487529	Proteobacteria	+	4601	6058	Aldehyde dehydrogenase (EC 1.2.1.3)
LBA4404	JMKN01000030.1_5473	Core gene family 3426	Chromid	0.531439	Microvirga ossetica	+	7161	8489	AgaE
ATCC-31749	LUKX01000001.1_110	Core gene family 2255	ChrI	0.582585	Rhizobiales	-	95102	95305	hypothetical protein
ATCC-31749	LUKX01000001.1_140	Core gene family 2283	ChrI	0.545335	Alphaproteobacteria	+	122410	122757	Heme-degrading monooxygenase, staphylobilin-producing (EC 1.14.99.48)
ATCC-31749	LUKX01000001.1_154	Core gene family 2294	ChrI	0.518817	Rhizobiales	+	133838	134803	Iron compound ABC transporter, permease protein
ATCC-31749	LUKX01000001.1_155	Core gene family 2295	ChrI	0.570996	Rhizobiales	+	134796	135764	Iron compound ABC transporter, permease protein
ATCC-31749	LUKX01000001.1_156	Core gene family 2296	ChrI	0.528934	Rhizobiales	+	135761	136519	Iron compound ABC transporter, ATP-binding protein
ATCC-31749	LUKX01000001.1_157	Core gene family 2297	ChrI	0.580064	Rhizobiales	+	136642	137130	DNA protection during starvation protein
ATCC-31749	LUKX01000001.1_176	Core gene family 2314	ChrI	0.528907	Rhizobiales	-	157523	158113	Probable malonic semialdehyde reductase RutE (EC 1.1.1.298)
ATCC-31749	LUKX01000001.1_179	Core gene family 2317	ChrI	0.50875	Alphaproteobacteria	-	159349	160089	Peroxyureidoacrylate/ureidoacrylate amidohydrolase RutB (EC 3.5.1.110)
ATCC-31749	LUKX01000001.1_180	Core gene family 2318	ChrI	0.538838	Rhizobiales	-	160086	160730	Pyrimidine monooxygenase RutA (EC 1.14.99.46)
ATCC-31749	LUKX01000001.1_181	Accessory gene family 1207	ChrI	0.517526	Proteobacteria	-	160724	161176	Pyrimidine monooxygenase RutA (EC 1.14.99.46)
ATCC-31749	LUKX01000001.1_194	Core gene family 2330	ChrI	0.536582	Rhizobiales	-	174171	174911	ABC transporter, ATP-binding protein (cluster 5, nickel/peptides/opines)
ATCC-31749	LUKX01000001.1_196	Core gene family 2332	ChrI	0.561657	Rhizobiales	-	175742	176644	ABC transporter, permease protein 2 (cluster 5, nickel/peptides/opines)
ATCC-31749	LUKX01000001.1_223	Strain-specific gene 42	ChrI	0.537707	Proteobacteria	-	203803	205482	Dihydroxyacetone kinase, ATP-dependent (EC 2.7.1.29)
ATCC-31749	LUKX01000001.1_418	Core gene family 2517	ChrI	0.564992	Alphaproteobacteria	-	402732	403124	hypothetical protein
ATCC-31749	LUKX01000001.1_440	Core gene family 2534	ChrI	0.558034	Rhizobiales	+	431868	432971	Aminobutyraldehyde dehydrogenase (EC 1.2.1.19)
ATCC-31749	LUKX01000001.1_502	Core gene family 2592	ChrI	0.514461	Rhizobiales	-	495916	497163	Cytochrome c peroxidase family protein
ATCC-31749	LUKX01000001.1_504	Core gene family 2594	ChrI	0.503217	Rhizobiales	-	498700	499488	Uroporphyrinogen-III methyltransferase (EC 2.1.1.107)
ATCC-31749	LUKX01000001.1_505	Core gene family 2595	ChrI	0.513124	Rhizobiales	+	499547	500677	Proposed precorrin-5* (C1)-methyltransferase @ Cobalt-precorrin-5B (C1)-methyltransferase (EC 2.1.1.195)
ATCC-31749	LUKX01000001.1_517	Core gene family 2605	ChrI	0.512826	Rhizobiales	-	510738	511775	CobW GTPase involved in cobalt insertion for B12 biosynthesis
ATCC-31749	LUKX01000001.1_519	Core gene family 2607	ChrI	0.522517	Alphaproteobacteria	+	512668	513285	Cob(I)alamin adenosyltransferase (EC 2.5.1.17) @ Cob(I)alamin adenosyltransferase (EC 2.5.1.17), clustered with cobalamin synthesis
ATCC-31749	LUKX01000001.1_521	Core gene family 2609	ChrI	0.515731	Rhizobiales	-	514731	515489	Adenosylcobinamide-phosphate synthase (EC 6.3.1.10)
ATCC-31749	LUKX01000001.1_530	Core gene family 2617	ChrI	0.549215	Alphaproteobacteria	-	522454	523395	ABC transporter, substrate-binding protein (cluster 2, ribose/xylose/arabinose/galactose)
ATCC-31749	LUKX01000001.1_531	Core gene family 2618	ChrI	0.540946	Alphaproteobacteria	-	523471	524493	ABC transporter, permease protein (cluster 2, ribose/xylose/arabinose/galactose)
ATCC-31749	LUKX01000001.1_532	Core gene family 2619	ChrI	0.523277	Alphaproteobacteria	-	524502	526067	ABC transporter, ATP-binding protein (cluster 2, ribose/xylose/arabinose/galactose) / ABC transporter, ATP-binding protein (cluster 2, ribose/xylose/arabinose/galactose)
ATCC-31749	LUKX01000001.1_533	Strain-specific gene 69	ChrI	0.521036	Rhizobiales	+	526322	526669	Transcriptional regulator, GntR family
ATCC-31749	LUKX01000001.1_615	Core gene family 108	ChrI	0.528095	Rhizobiales	+	614771	615022	Glutaredoxin-like protein NrdH, required for reduction of Ribonucleotide reductase class Ib
ATCC-31749	LUKX01000001.1_659	Core gene family 150	ChrI	0.486875	Alphaproteobacteria	+	661056	661241	LSU ribosomal protein L32p @ LSU ribosomal protein L32p, zinc-independent
ATCC-31749	LUKX01000001.1_668	Core gene family 157	ChrI	0.575588	Rhizobiales	+	668206	668757	hypothetical protein
ATCC-31749	LUKX01000001.1_691	Core gene family 179	ChrI	0.569111	Rhizobiales	+	692626	698130	Glutamate synthase [NADPH] large chain (EC 1.4.1.13)
ATCC-31749	LUKX01000001.1_693	Strain-specific gene 78	ChrI	0.537517	Rhizobiales	+	699242	699895	Sulfite reductase [NADPH] flavoprotein alpha-component (EC 1.8.1.2)
ATCC-31749	LUKX01000001.1_706	Core gene family 190	ChrI	0.515725	Alphaproteobacteria	+	706906	707847	Histidine ABC transporter, substrate-binding protein
ATCC-31749	LUKX01000001.1_707	Core gene family 191	ChrI	0.460382	Alphaproteobacteria	+	707986	708759	Histidine ABC transporter, permease protein
ATCC-31749	LUKX01000001.1_708	Core gene family 192	ChrI	0.488627	Alphaproteobacteria	+	708759	709544	Histidine ABC transporter, ATP-binding protein
ATCC-31749	LUKX01000001.1_794	Strain-specific gene 90	ChrI	0.547882	Bacteria	-	782690	782917	hypothetical protein
ATCC-31749	LUKX01000001.1_799	Core gene family 271	ChrI	0.534654	Rhizobiales	-	787212	787823	hypothetical protein
ATCC-31749	LUKX01000001.1_800	Core gene family 272	ChrI	0.535161	Alphaproteobacteria	+	787890	788291	Isopropylmalate/homocitrate/citramalate synthases
ATCC-31749	LUKX01000001.1_811	Core gene family 283	ChrI	0.522227	Alphaproteobacteria	+	797159	797362	LSU ribosomal protein L35p
ATCC-31749	LUKX01000001.1_835	Core gene family 306	ChrI	0.536902	Rhizobiales	+	818193	818771	Transcriptional regulator, AcrR family
ATCC-31749	LUKX01000001.1_952	Core gene family 411	ChrI	0.54462	Rhizobiales	+	927353	928165	Ubiquinone/menaquinone biosynthesis methyltransferase
ATCC-31749	LUKX01000001.1_959	Core gene family 417	ChrI	0.509477	Rhizobiales	+	933767	935263	Acetyl-CoA hydrolase/transferase family protein
ATCC-31749	LUKX01000001.1_1074	Core gene family 493	ChrI	0.55445	Alphaproteobacteria	+	1041659	1042024	Chemotaxis regulator - transmits chemoreceptor signals to flagellar motor components CheY
ATCC-31749	LUKX01000001.1_1092	Core gene family 510	ChrI	0.569331	Bacteria	-	1062161	1062460	Translation initiation factor 1
ATCC-31749	LUKX01000001.1_1243	Core gene family 596	ChrI	0.514722	Proteobacteria	-	1193840	1194517	Two-component transcriptional response regulator, LuxR family
ATCC-31749	LUKX01000001.1_1298	Accessory gene family 82	ChrI	0.569537	Rhizobiales	+	1248421	1248789	hypothetical protein
ATCC-31749	LUKX01000001.1_1342	Core gene family 683	ChrI	0.573678	Alphaproteobacteria	+	1292712	1292939	ATP synthase F0 sector subunit c (EC 3.6.3.14)
ATCC-31749	LUKX01000001.1_1371	Core gene family 707	ChrI	0.565497	Rhizobiales	-	1317383	1318177	Bll5781 protein
ATCC-31749	LUKX01000001.1_1444	Core gene family 770	ChrI	0.566343	Rhizobiales bacterium	-	1385958	1387667	Malate:quinone oxidoreductase (EC 1.1.5.4)
ATCC-31749	LUKX01000001.1_1488	Core gene family 807	ChrI	0.541783	Rhizobiales	-	1428002	1428424	hypothetical protein
ATCC-31749	LUKX01000001.1_1501	Core gene family 819	ChrI	0.563071	Rhizobiales	-	1436186	1436617	Transcriptional regulator, HxlR family
ATCC-31749	LUKX01000001.1_1502	Core gene family 820	ChrI	0.571074	Rhizobiales	+	1436721	1437479	Oxidoreductase, short-chain dehydrogenase/reductase family
ATCC-31749	LUKX01000001.1_1504	Core gene family 822	ChrI	0.561151	Rhizobiales	+	1438489	1439151	Transporter, LysE family
ATCC-31749	LUKX01000001.1_1507	Core gene family 824	ChrI	0.507686	Rhizobiales	+	1441177	1441632	Transcriptional regulator, DeoR family
ATCC-31749	LUKX01000001.1_1509	Core gene family 825	ChrI	0.571236	Rhizobiales	+	1441932	1442300	hypothetical protein
ATCC-31749	LUKX01000001.1_1576	Core gene family 882	ChrI	0.499879	Rhizobiales	-	1494330	1495670	Beta-lactamase class C-like and penicillin binding proteins (PBPs) superfamily
ATCC-31749	LUKX01000001.1_1596	Core gene family 898	ChrI	0.583297	Rhizobiales	-	1513468	1513836	Transcriptional regulator, HxlR family
ATCC-31749	LUKX01000001.1_1658	Core gene family 950	ChrI	0.55101	Rhizobiales	+	1572395	1573216	Undecaprenyl-diphosphatase (EC 3.6.1.27)
ATCC-31749	LUKX01000001.1_1663	Core gene family 955	ChrI	0.556295	Rhizobiales	+	1578958	1579416	OsmC/Ohr family protein
ATCC-31749	LUKX01000001.1_1706	Core gene family 990	ChrI	0.561848	Proteobacteria	+	1610912	1611646	Methyltransferase type 11
ATCC-31749	LUKX01000001.1_1713	Core gene family 996	ChrI	0.528561	Proteobacteria	+	1619471	1620259	Hydroxymethylpyrimidine ABC transporter, ATPase component
ATCC-31749	LUKX01000001.1_1714	Core gene family 997	ChrI	0.519319	Proteobacteria	+	1620256	1621074	Hydroxymethylpyrimidine ABC transporter, transmembrane component
ATCC-31749	LUKX01000001.1_1715	Core gene family 998	ChrI	0.547614	Proteobacteria	-	1621126	1621809	Metal-binding protein ZinT
ATCC-31749	LUKX01000001.1_1765	Core gene family 1043	ChrI	0.454149	Proteobacteria	+	1666273	1666509	Acyl carrier protein
ATCC-31749	LUKX01000001.1_1862	Core gene family 1127	ChrI	0.506475	Proteobacteria	+	1759890	1760378	Transcriptional regulator, MerR family
ATCC-31749	LUKX01000001.1_1879	Core gene family 1143	ChrI	0.528414	Proteobacteria	+	1777772	1778416	Dihydrofolate reductase homolog
ATCC-31749	LUKX01000001.1_1935	Core gene family 1185	ChrI	0.533001	Alphaproteobacteria	+	1822049	1822324	DNA-binding protein HU-beta
ATCC-31749	LUKX01000001.1_1971	Core gene family 1215	ChrI	0.534786	Alphaproteobacteria	-	1860568	1860735	LSU ribosomal protein L33p @ LSU ribosomal protein L33p, zinc-independent
ATCC-31749	LUKX01000001.1_2080	Core gene family 1306	ChrI	0.577649	Rhizobiales	-	1960727	1961404	Glutathione S-transferase
ATCC-31749	LUKX01000001.1_2082	Core gene family 1308	ChrI	0.55078	Proteobacteria	-	1962775	1963506	Glutamine ABC transporter, ATP-binding protein GlnQ
ATCC-31749	LUKX01000001.1_2083	Core gene family 1309	ChrI	0.554806	Rhizobiales	-	1963487	1964140	ABC transporter, permease protein (cluster 3, basic aa/glutamine/opines)
ATCC-31749	LUKX01000001.1_2092	Core gene family 1318	ChrI	0.55462	Alphaproteobacteria	+	1972077	1973279	Gluconate dehydratase (EC 4.2.1.39)
ATCC-31749	LUKX01000001.1_2093	Core gene family 1319	ChrI	0.500956	Alphaproteobacteria	+	1973290	1974060	5-keto-D-gluconate 5-reductase (EC 1.1.1.69)
ATCC-31749	LUKX01000001.1_2096	Core gene family 1322	ChrI	0.561342	Aquamicrobium	-	1975792	1976514	ABC transporter, ATP-binding protein 2 (cluster 4, leucine/isoleucine/valine/benzoate)
ATCC-31749	LUKX01000001.1_2097	Core gene family 1323	ChrI	0.54543	Alphaproteobacteria	-	1976511	1978283	ABC transporter, permease protein 2 (cluster 4, leucine/isoleucine/valine/benzoate) / ABC transporter, ATP-binding protein 1 (cluster 4, leucine/isoleucine/valine/benzoate)
ATCC-31749	LUKX01000001.1_2098	Core gene family 1324	ChrI	0.5725	Aquamicrobium	-	1978285	1979319	ABC transporter, permease protein 1 (cluster 4, leucine/isoleucine/valine/benzoate)
ATCC-31749	LUKX01000001.1_2101	Core gene family 1327	ChrI	0.576968	Alphaproteobacteria	-	1982272	1983045	3-hydroxyacyl-CoA dehydrogenase type II
ATCC-31749	LUKX01000001.1_2103	Core gene family 1329	ChrI	0.583747	Alphaproteobacteria	+	1985022	1985819	Enoyl-CoA hydratase (EC 4.2.1.17)
ATCC-31749	LUKX01000001.1_2104	Core gene family 1330	ChrI	0.555797	Proteobacteria	-	1985869	1986789	5,10-methylenetetrahydrofolate reductase (EC 1.5.1.20)
ATCC-31749	LUKX01000001.1_2106	Core gene family 1332	ChrI	0.531527	Alphaproteobacteria	+	1987987	1989402	Similar to vanillate/3-O-methylgallate O-demethylase
ATCC-31749	LUKX01000001.1_2107	Core gene family 1333	ChrI	0.464277	Proteobacteria	-	1989601	1990476	hypothetical protein
ATCC-31749	LUKX01000001.1_2133	Core gene family 1359	ChrI	0.48495	Alphaproteobacteria	+	2017612	2017854	RNA-binding protein Hfq
ATCC-31749	LUKX01000001.1_2170	Core gene family 1394	ChrI	0.538905	Proteobacteria	-	2047963	2048148	Orf21; putative lipoprotein
ATCC-31749	LUKX01000001.1_2249	Core gene family 1454	ChrI	0.54336	Rhizobiales	+	2117376	2118443	Cinnamyl alcohol dehydrogenase/reductase (EC 1.1.1.195) @ Alcohol dehydrogenase (EC 1.1.1.1)
ATCC-31749	LUKX01000001.1_2293	Core gene family 1488	ChrI	0.51115	Alphaproteobacteria	-	2154510	2154794	Acyl carrier protein
ATCC-31749	LUKX01000001.1_2312	Accessory gene family 310	ChrI&Chromid	0.577736	Proteobacteria	-	2169206	2169757	hypothetical protein
ATCC-31749	LUKX01000001.1_2336	Accessory gene family 785	ChrI&Chromid	0.549441	Alphaproteobacteria	+	2192467	2192814	Mobile element protein
ATCC-31749	LUKX01000001.1_2383	Core gene family 1512	ChrI	0.528745	Proteobacteria	-	2239310	2240320	Thioredoxin reductase (EC 1.8.1.9)
ATCC-31749	LUKX01000001.1_2461	Core gene family 1572	ChrI	0.553851	Rhizobiales	-	2308682	2310448	Inner membrane protein, KefB/KefC family
ATCC-31749	LUKX01000001.1_2794	Accessory gene family 146	ChrI	0.527749	Proteobacteria	+	2598755	2599627	Uncharacterized membrane protein YoaT
ATCC-31749	LUKX01000001.1_2797	Core gene family 1783	ChrI	0.421727	Alphaproteobacteria	-	2601533	2601922	SSU ribosomal protein S11p (S14e)
ATCC-31749	LUKX01000001.1_2799	Core gene family 1785	ChrI	0.512831	Rhizobiales	-	2602733	2603323	Adenylate kinase (EC 2.7.4.3)
ATCC-31749	LUKX01000001.1_2802	Core gene family 1788	ChrI	0.521741	Alphaproteobacteria	-	2605490	2605696	LSU ribosomal protein L30p (L7e)
ATCC-31749	LUKX01000001.1_2810	Core gene family 1796	ChrI	0.432894	Bacteria	-	2608967	2609335	LSU ribosomal protein L14p (L23e)
ATCC-31749	LUKX01000001.1_2812	Core gene family 1798	ChrI	0.567859	Alphaproteobacteria	-	2609818	2610018	LSU ribosomal protein L29p (L35e)
ATCC-31749	LUKX01000001.1_2816	Core gene family 1801	ChrI	0.428928	Proteobacteria	-	2611605	2611883	SSU ribosomal protein S19p (S15e)
ATCC-31749	LUKX01000001.1_2818	Core gene family 1803	ChrI	0.516669	Bacteria	-	2612779	2613072	LSU ribosomal protein L23p (L23Ae)
ATCC-31749	LUKX01000001.1_2825	Core gene family 1809	ChrI	0.417369	Bacteria	-	2619055	2619426	SSU ribosomal protein S12p (S23e)
ATCC-31749	LUKX01000001.1_2827	Core gene family 1811	ChrI	0.582958	Rhizobiales	+	2620272	2620610	Lactoylglutathione lyase and related lyases
ATCC-31749	LUKX01000001.1_2865	Core gene family 1843	ChrI	0.543951	Rhizobiales	-	2652957	2653412	Two-component transcriptional response regulator, LuxR family
ATCC-31749	LUKX01000001.1_2874	Core gene family 1851	ChrI	0.529359	Rhizobiales	-	2660678	2661289	Rrf2-linked NADH-flavin reductase
ATCC-31749	LUKX01000001.1_2875	Core gene family 1852	ChrI	0.575991	Rhizobiales	+	2661506	2661829	Transcriptional regulator, HxlR family
ATCC-31749	LUKX01000001.1_2910	Core gene family 1875	ChrI	0.586429	Bacteria	-	2692699	2693073	Transcriptional regulator, ArsR family
ATCC-31749	LUKX01000001.1_2916	Core gene family 1881	ChrI	0.567258	Rhizobiales	-	2696590	2696958	Transcriptional regulator, ArsR family
ATCC-31749	LUKX01000001.1_3000	Accessory gene family 437	ChrI	0.578174	Alphaproteobacteria	+	2776618	2777775	Putative glutathionylspermidine synthase
ATCC-31749	LUKX01000001.1_3050	Core gene family 1992	ChrI	0.555714	Alphaproteobacteria	+	2822908	2824239	Uncharacterized MFS-type transporter
ATCC-31749	LUKX01000001.1_3105	Core gene family 2035	ChrI	0.518052	Alphaproteobacteria	+	2876683	2876898	Cold shock protein of CSP family
ATCC-31749	LUKX01000001.1_3127	Core gene family 2053	ChrI	0.556607	Rhizobiales	-	2892591	2892902	Lipid A biosynthesis-like protein
ATCC-31749	LUKX01000001.1_3128	Core gene family 2054	ChrI	0.586699	Rhizobiales	-	2892899	2893651	Dolichol-phosphate mannosyltransferase
ATCC-31749	LUKX01000001.1_3233	Strain-specific gene 302	ChrI	0.506637	Rhizobiales	+	2997557	2997892	putative membrane protein
ATCC-31749	LUKX01000002.1_3313	Accessory gene family 102	Chromid	0.582818	Alphaproteobacteria	-	4364	4720	Transcriptional regulator, ArsR family
ATCC-31749	LUKX01000002.1_3320	Core gene family 8	Chromid	0.564121	Rhizobiales	+	8115	8498	hypothetical protein
ATCC-31749	LUKX01000002.1_3328	Accessory gene family 55	Chromid	0.585303	Rhizobiales	+	17156	17905	Acetoin(diacetyl) reductase
ATCC-31749	LUKX01000002.1_3332	Core gene family 2628	Chromid	0.579312	Rhizobiales	+	20915	22162	mandelate racemase family protein Pfl_3283
ATCC-31749	LUKX01000002.1_3351	Core gene family 2644	Chromid	0.517162	Rhizobiales	-	40270	41160	ABC transporter, permease protein 2 (cluster 5, nickel/peptides/opines)
ATCC-31749	LUKX01000002.1_3352	Core gene family 2645	Chromid	0.518986	Alphaproteobacteria	-	41202	41741	ABC transporter, permease protein 1 (cluster 5, nickel/peptides/opines)
ATCC-31749	LUKX01000002.1_3378	Core gene family 2669	Chromid	0.580619	cellular organisms	-	75667	76359	Aspartate racemase
ATCC-31749	LUKX01000002.1_3379	Core gene family 2670	Chromid	0.569796	Proteobacteria	-	76563	77012	Oxidoreductase, short-chain dehydrogenase/reductase family
ATCC-31749	LUKX01000002.1_3382	Core gene family 2672	Chromid	0.545288	Rhizobiales	-	78165	79133	Pyrimidine permease
ATCC-31749	LUKX01000002.1_3383	Strain-specific gene 325	Chromid	0.585518	Rhizobiales	-	79118	79513	Pyrimidine permease
ATCC-31749	LUKX01000002.1_3387	Core gene family 2676	Chromid	0.562519	unclassified Rhizobiales	-	83240	84463	Protein of unknown function (DUF1501)
ATCC-31749	LUKX01000002.1_3391	Core gene family 2680	Chromid	0.586862	Proteobacteria	-	86919	87461	RNA polymerase sigma factor RpoE
ATCC-31749	LUKX01000002.1_3448	Core gene family 2726	Chromid	0.520587	Rhizobiales	-	135840	136940	ABC transporter, ATP-binding protein (cluster 1, maltose/g3p/polyamine/iron); ABC transporter, ATP-binding protein (cluster 10, nitrate/sulfonate/bicarbonate)
ATCC-31749	LUKX01000002.1_3449	Core gene family 2727	Chromid	0.55208	Alphaproteobacteria	-	136943	137827	ABC transporter, permease protein 2 (cluster 1, maltose/g3p/polyamine/iron)
ATCC-31749	LUKX01000002.1_3450	Core gene family 2728	Chromid	0.566149	Rhizobiales	-	137832	138713	ABC transporter, permease protein 1 (cluster 1, maltose/g3p/polyamine/iron)
ATCC-31749	LUKX01000002.1_3460	Core gene family 2736	Chromid	0.573541	Rhizobiales	-	145906	146679	2-dehydro-3-deoxy-D-gluconate 5-dehydrogenase (EC 1.1.1.127) @ 2-deoxy-D-gluconate 3-dehydrogenase (EC 1.1.1.125)
ATCC-31749	LUKX01000002.1_3464	Core gene family 2740	Chromid	0.577299	Rhizobiales	+	149314	149631	Pectin degradation protein KdgF
ATCC-31749	LUKX01000002.1_3484	Core gene family 2755	Chromid	0.573783	Alphaproteobacteria	-	166279	167508	Homoserine dehydrogenase (EC 1.1.1.3)
ATCC-31749	LUKX01000002.1_3503	Core gene family 2768	Chromid	0.565989	Rhizobiales	-	184735	185748	Zinc ABC transporter, substrate-binding protein ZnuA
ATCC-31749	LUKX01000002.1_3504	Core gene family 2769	Chromid	0.557256	Rhizobiales	-	185778	186437	Zinc ABC transporter, permease protein ZnuB
ATCC-31749	LUKX01000002.1_3505	Strain-specific gene 341	Chromid	0.58283	Rhizobiales	-	186434	186649	Zinc ABC transporter, permease protein ZnuB
ATCC-31749	LUKX01000002.1_3506	Core gene family 2770	Chromid	0.573946	Rhizobiales	-	186636	187490	Zinc ABC transporter, ATP-binding protein ZnuC
ATCC-31749	LUKX01000002.1_3568	Core gene family 2811	Chromid	0.572476	Rhizobiales	+	244877	245230	Protein of unknown function DUF1304
ATCC-31749	LUKX01000002.1_3569	Core gene family 2812	Chromid	0.546402	Rhizobiales	+	245236	246507	D-glycerate 2-kinase (EC 2.7.1.165)
ATCC-31749	LUKX01000002.1_3609	Core gene family 2846	Chromid	0.58389	Rhizobiales bacterium	+	287103	288227	Glycosyltransferase
ATCC-31749	LUKX01000002.1_3616	Core gene family 2852	Chromid	0.576573	Rhizobiales	-	299370	299894	Flavin reductase family, FMN-binding
ATCC-31749	LUKX01000002.1_3640	Accessory gene family 108	Chromid	0.540191	Rhizobiales	-	325388	326122	Putative short-chain dehydrogenase
ATCC-31749	LUKX01000002.1_3705	Core gene family 2918	Chromid	0.534414	Alphaproteobacteria	-	386560	388989	Quinate/shikimate dehydrogenase [Pyrroloquinoline-quinone] (EC 1.1.5.8)
ATCC-31749	LUKX01000002.1_3712	Core gene family 2924	Chromid	0.563434	Rhizobiales	+	395549	396364	ABC transporter, ATP-binding protein (cluster 3, basic aa/glutamine/opines)
ATCC-31749	LUKX01000002.1_3803	Core gene family 3003	Chromid	0.544741	Rhizobiales	-	485724	487076	Nitrilotriacetate monooxygenase
ATCC-31749	LUKX01000002.1_3813	Core gene family 3011	Chromid	0.511281	Alphaproteobacteria	+	495843	496991	mandelate racemase/muconate lactonizing enzyme family protein
ATCC-31749	LUKX01000002.1_3816	Core gene family 3014	Chromid	0.503199	Rhizobiales	-	499525	500283	ABC transporter, ATP-binding protein (cluster 5, nickel/peptides/opines)
ATCC-31749	LUKX01000002.1_3825	Core gene family 3020	Chromid	0.570418	Rhizobiales	-	504821	505804	Transcriptional regulator, AraC family
ATCC-31749	LUKX01000002.1_3826	Core gene family 3021	Chromid	0.508886	Alphaproteobacteria	+	505933	506760	Non-heme chloroperoxidase
ATCC-31749	LUKX01000002.1_3827	Core gene family 3022	Chromid	0.566271	Rhizobiales	+	506787	507578	Putative short-chain dehydrogenase
ATCC-31749	LUKX01000002.1_3831	Core gene family 3026	Chromid	0.508042	Rhizobiales	+	509979	510386	Putative transmembrane protein
ATCC-31749	LUKX01000002.1_3833	Core gene family 3028	Chromid	0.442628	Rhizobiales	-	510921	512411	2,3-bisphosphoglycerate-independent phosphoglycerate mutase (EC 5.4.2.12)
ATCC-31749	LUKX01000002.1_3841	Core gene family 3036	Chromid	0.450372	Rhizobiales	+	519393	520565	Isovaleryl-CoA dehydrogenase (EC 1.3.8.4)
ATCC-31749	LUKX01000002.1_3842	Core gene family 3037	Chromid	0.435821	Rhizobiales	+	520574	522175	Methylcrotonyl-CoA carboxylase carboxyl transferase subunit (EC 6.4.1.4)
ATCC-31749	LUKX01000002.1_3843	Strain-specific gene 378	Chromid	0.556458	Rhizobiales bacterium	+	522183	523049	Methylcrotonyl-CoA carboxylase biotin-containing subunit (EC 6.4.1.4)
ATCC-31749	LUKX01000002.1_3845	Core gene family 3039	Chromid	0.583938	Rhizobiales	+	524178	525104	Hydroxymethylglutaryl-CoA lyase (EC 4.1.3.4)
ATCC-31749	LUKX01000002.1_3866	Core gene family 3058	Chromid	0.558544	Rhizobiales	+	545724	546821	DNA alkylation repair enzyme
ATCC-31749	LUKX01000002.1_3908	Core gene family 3098	Chromid	0.58702	Bacteria	-	585986	587680	Dihydroxyacetone kinase, ATP-dependent (EC 2.7.1.29)
ATCC-31749	LUKX01000002.1_3909	Core gene family 3099	Chromid	0.533241	Sphingomonas sp. TPD3009	+	588006	589259	putative anion permease
ATCC-31749	LUKX01000002.1_3956	Accessory gene family 250	Chromid	0.562514	Rhizobiales	-	636952	637377	RNA:NAD 2'-phosphotransferase
ATCC-31749	LUKX01000002.1_4023	Core gene family 3199	Chromid	0.556042	Proteobacteria	+	710049	710288	MbtH-like NRPS chaperone
ATCC-31749	LUKX01000002.1_4038	Core gene family 3212	Chromid	0.555408	Bacteria	+	739654	740457	Iron(III) dicitrate transport ATP-binding protein FecE (TC 3.A.1.14.1)
ATCC-31749	LUKX01000002.1_4112	Core gene family 3274	Chromid	0.541753	Alphaproteobacteria	+	811474	811599	LSU ribosomal protein L36p @ LSU ribosomal protein L36p, zinc-independent
ATCC-31749	LUKX01000002.1_4114	Core gene family 22	ChrI&Chromid	0.56151	Alphaproteobacteria	-	812390	812644	hypothetical protein
ATCC-31749	LUKX01000002.1_4140	Core gene family 3297	Chromid	0.521913	Rhizobiales	+	838362	838691	Two-component transcriptional response regulator, OmpR family
ATCC-31749	LUKX01000002.1_4161	Core gene family 3312	Chromid	0.508796	Rhizobiales	+	859169	860602	Aspartate ammonia-lyase (EC 4.3.1.1)
ATCC-31749	LUKX01000002.1_4169	Core gene family 3319	Chromid	0.508484	Alphaproteobacteria	+	868947	869564	Histidine, proline, and proline betaine ABC transporter, substrate-binding protein HutX
ATCC-31749	LUKX01000002.1_4171	Core gene family 3320	Chromid	0.567755	Alphaproteobacteria	+	870079	870936	Histidine, proline, and proline betaine ABC transporter, permease protein HutW
ATCC-31749	LUKX01000002.1_4172	Core gene family 3321	Chromid	0.566811	Alphaproteobacteria	+	870929	871762	Histidine, proline, and proline betaine ABC transporter, substrate-binding protein HutV
ATCC-31749	LUKX01000002.1_4184	Core gene family 3331	Chromid	0.566225	Rhizobiales	-	881825	882232	Mll1528 protein
ATCC-31749	LUKX01000002.1_4185	Core gene family 3332	Chromid	0.549104	Rhizobiales	+	882500	883246	Oxidoreductase, short-chain dehydrogenase/reductase family
ATCC-31749	LUKX01000002.1_4189	Core gene family 3336	Chromid	0.567062	Alphaproteobacteria	+	885902	886972	Altronate dehydratase (EC 4.2.1.7)
ATCC-31749	LUKX01000002.1_4190	Accessory gene family 1290	ChrI&Chromid	0.43173	Alphaproteobacteria	+	887079	887411	Altronate dehydratase (EC 4.2.1.7)
ATCC-31749	LUKX01000002.1_4199	Core gene family 3343	Chromid	0.426277	Proteobacteria	-	893658	894641	hypothetical protein
ATCC-31749	LUKX01000002.1_4202	Core gene family 3345	Chromid	0.554003	Rhizobiales	+	896075	896962	Transcriptional activator MetR
ATCC-31749	LUKX01000002.1_4210	Accessory gene family 968	Chromid	0.52738	cellular organisms	+	902815	905781	Type I restriction-modification system, restriction subunit R (EC 3.1.21.3)
ATCC-31749	LUKX01000002.1_4213	Accessory gene family 969	Chromid	0.512185	Bacteria	+	908114	909733	Type I restriction-modification system, DNA-methyltransferase subunit M (EC 2.1.1.72)
ATCC-31749	LUKX01000002.1_4214	Accessory gene family 310	ChrI&Chromid	0.560621	Rhizobiales	+	909888	910340	Phage integrase, site-specific serine recombinase
ATCC-31749	LUKX01000002.1_4216	Accessory gene family 785	ChrI&Chromid	0.549441	Alphaproteobacteria	+	911145	911492	Mobile element protein
ATCC-31749	LUKX01000002.1_4230	Core gene family 3358	Chromid	0.561879	Rhizobiales	+	931786	932799	D-lactate dehydrogenase (EC 1.1.1.28)
ATCC-31749	LUKX01000002.1_4277	Core gene family 3395	Chromid	0.52299	Alphaproteobacteria	+	976361	977533	Uncharacterized metal ion transporter YcsG, Mn(2+)/Fe(2+) NRAMP family
ATCC-31749	LUKX01000002.1_4281	Core gene family 3399	Chromid	0.584057	Rhizobiales	+	982769	984400	Cytoplasmic alpha-amylase (EC 3.2.1.1)
ATCC-31749	LUKX01000002.1_4294	Core gene family 3409	Chromid	0.530812	Alphaproteobacteria	+	996755	997150	RidA/YER057c/UK114 superfamily protein
ATCC-31749	LUKX01000002.1_4313	Core gene family 3422	Chromid	0.546502	Bacteria	+	1018672	1019817	D-threo-3-hydroxyaspartate ammonia-lyase (EC 4.3.1.-)
ATCC-31749	LUKX01000002.1_4315	Core gene family 3424	Chromid	0.487829	Proteobacteria	+	1020790	1022247	Aldehyde dehydrogenase (EC 1.2.1.3)
ATCC-31749	LUKX01000002.1_4317	Core gene family 3426	Chromid	0.531097	Microvirga ossetica	+	1023349	1024677	AgaE
ATCC-31749	LUKX01000002.1_4357	Core gene family 3450	Chromid	0.586047	Rhizobiales	-	1069454	1070326	Transcriptional regulator, LysR family
ATCC-31749	LUKX01000002.1_4358	Core gene family 3451	Chromid	0.550743	Rhizobiales	+	1070460	1071980	Uncharacterized MFS-type transporter
ATCC-31749	LUKX01000002.1_4368	Core gene family 3460	Chromid	0.58663	Rhizobiales	-	1078513	1078959	Uncharacterized N-acetyltransferase YjaB
ATCC-31749	LUKX01000002.1_4379	Core gene family 3469	Chromid	0.558513	Rhizobiales	-	1086865	1087302	Transcriptional regulator, AsnC family
ATCC-31749	LUKX01000002.1_4387	Core gene family 3477	Chromid	0.559302	Rhizobiales	+	1095253	1096566	FIG00883918: hypothetical protein
ATCC-31749	LUKX01000002.1_4397	Core gene family 3485	Chromid	0.515589	Rhizobiales	+	1107209	1108018	Ferric hydroxamate ABC transporter (TC 3.A.1.14.3), ATP-binding protein FhuC
ATCC-31749	LUKX01000002.1_4411	Core gene family 3499	Chromid	0.559222	Rhizobiales	-	1120453	1121079	16S rRNA (guanine(1516)-N(2))-methyltransferase (EC 2.1.1.242)
ATCC-31749	LUKX01000002.1_4412	Core gene family 58	Chromid	0.553609	Rhizobiales	-	1121088	1121243	LSU rRNA pseudouridine(746) synthase (EC 5.4.99.29) @ tRNA pseudouridine(32) synthase (EC 5.4.99.28)
ATCC-31749	LUKX01000002.1_4471	Core gene family 3544	Chromid	0.521768	Rhizobiales	+	1174561	1175139	Transcriptional regulator, ArsR family
ATCC-31749	LUKX01000002.1_4498	Core gene family 3567	Chromid	0.524146	Rhizobiales	+	1196615	1197364	Oxidoreductase
ATCC-31749	LUKX01000002.1_4548	Strain-specific gene 456	Chromid	0.587042	Alphaproteobacteria	+	1240369	1240578	Alkanesulfonate ABC transporter permease protein SsuC
ATCC-31749	LUKX01000002.1_4593	Core gene family 3644	Chromid	0.548372	Proteobacteria	+	1290646	1291227	Multimeric flavodoxin WrbA
ATCC-31749	LUKX01000002.1_4623	Accessory gene family 119	Chromid	0.556763	Bacteria	+	1321113	1321862	Glutamate/aspartate ABC transporter, ATP-binding protein GltL (TC 3.A.1.3.4)
ATCC-31749	LUKX01000002.1_4640	Core gene family 3673	Chromid	0.524341	Alphaproteobacteria	-	1339515	1340291	ABC transporter, permease protein (cluster 10, nitrate/sulfonate/bicarbonate)
ATCC-31749	LUKX01000002.1_4641	Core gene family 3674	Chromid	0.514428	Alphaproteobacteria	-	1340278	1341099	ABC transporter, ATP-binding protein (cluster 1, maltose/g3p/polyamine/iron); ABC transporter, ATP-binding protein (cluster 10, nitrate/sulfonate/bicarbonate)
ATCC-31749	LUKX01000002.1_4650	Core gene family 3682	Chromid	0.571338	Proteobacteria	+	1347584	1348429	Phenazine biosynthesis protein PhzF like
ATCC-31749	LUKX01000002.1_4651	Core gene family 3683	Chromid	0.55847	Ochrobactrum quorumnocens	+	1348456	1348959	Nudix hydrolase family protein YffH
ATCC-31749	LUKX01000002.1_4670	Core gene family 3699	Chromid	0.510576	Rhizobiales	-	1362842	1363681	Intracellular protease
ATCC-31749	LUKX01000002.1_4671	Core gene family 3700	Chromid	0.580808	Proteobacteria	-	1363765	1364457	Intracellular protease
ATCC-31749	LUKX01000002.1_4672	Core gene family 3701	Chromid	0.558629	Alphaproteobacteria	+	1364646	1365545	Transcriptional regulator, LysR family
ATCC-31749	LUKX01000002.1_4673	Core gene family 3702	Chromid	0.51144	Bacteria	-	1365571	1366695	Alcohol dehydrogenase (EC 1.1.1.1)
ATCC-31749	LUKX01000002.1_4683	Core gene family 3711	Chromid	0.564777	Phyllobacterium endophyticum	+	1376862	1377401	Predicted transcriptional regulator of NADH dehydrogenase, Rrf2 family
ATCC-31749	LUKX01000002.1_4702	Core gene family 3722	Chromid	0.450938	Alphaproteobacteria	+	1393851	1395104	Sarcosine oxidase beta subunit (EC 1.5.3.1)
ATCC-31749	LUKX01000002.1_4703	Core gene family 3723	Chromid	0.54224	Rhizobiales	+	1395170	1395490	Sarcosine oxidase delta subunit (EC 1.5.3.1)
ATCC-31749	LUKX01000002.1_4704	Core gene family 3724	Chromid	0.538029	Alphaproteobacteria	+	1395487	1398477	Sarcosine oxidase alpha subunit (EC 1.5.3.1)
ATCC-31749	LUKX01000002.1_4712	Core gene family 3732	Chromid	0.558116	Proteobacteria	+	1406017	1406928	Ribitol transporter, substrate-binding protein
ATCC-31749	LUKX01000002.1_4713	Core gene family 3733	Chromid	0.55097	Proteobacteria	+	1407000	1408502	Ribitol transporter, ATP-binding protein
ATCC-31749	LUKX01000002.1_4714	Core gene family 3734	Chromid	0.582563	Proteobacteria	+	1408492	1409469	Ribitol transporter, permease protein
ATCC-31749	LUKX01000002.1_4718	Core gene family 3738	Chromid	0.574435	Proteobacteria	-	1412801	1414321	L-Proline/Glycine betaine transporter ProP
ATCC-31749	LUKX01000002.1_4732	Core gene family 3752	Chromid	0.531693	Alphaproteobacteria	-	1431658	1433139	T6SS component TssC (ImpC/VipB)
ATCC-31749	LUKX01000002.1_4733	Core gene family 3753	Chromid	0.573998	Alphaproteobacteria	-	1433232	1433741	T6SS component TssB (ImpB/VipA)
ATCC-31749	LUKX01000002.1_4747	Core gene family 3761	Chromid	0.578257	Proteobacteria	-	1449025	1450581	UPF0053 inner membrane protein YoaE
ATCC-31749	LUKX01000002.1_4769	Core gene family 3781	Chromid	0.444559	Rhizobiales	+	1470983	1472668	Glucose-methanol-choline (GMC) oxidoreductase:NAD binding site
ATCC-31749	LUKX01000002.1_4772	Core gene family 3784	Chromid	0.583131	Proteobacteria	-	1473749	1474099	DUF488 family protein SAV0238
ATCC-31749	LUKX01000002.1_4800	Core gene family 3809	Chromid	0.50036	Proteobacteria	+	1503256	1503756	Intracellular protease
ATCC-31749	LUKX01000002.1_4801	Core gene family 3810	Chromid	0.547147	Rhizobiales	+	1503893	1504243	hypothetical protein
ATCC-31749	LUKX01000002.1_4923	Core gene family 3907	Chromid	0.553421	Alphaproteobacteria	+	1621338	1622348	Myo-inositol 2-dehydrogenase 1 (EC 1.1.1.18)
ATCC-31749	LUKX01000002.1_4937	Core gene family 3917	Chromid	0.562292	Alphaproteobacteria	-	1636268	1637020	Dehydrogenase
ATCC-31749	LUKX01000002.1_4941	Core gene family 3921	Chromid	0.52704	Rhizobiales	+	1640704	1641789	Ferric iron ABC transporter, ATP-binding protein
ATCC-31749	LUKX01000002.1_4946	Core gene family 3925	Chromid	0.578214	Rhizobiales bacterium	-	1645274	1645609	4Fe-4S dicluster fused with DUF3470
ATCC-31749	LUKX01000002.1_4950	Core gene family 3929	Chromid	0.471583	Rhizobiales	-	1647709	1648776	Choloylglycine hydrolase (EC 3.5.1.24)
ATCC-31749	LUKX01000002.1_4959	Accessory gene family 373	ChrI&Chromid	0.563239	Phyllobacteriaceae	+	1658049	1659539	Mobile element protein
ATCC-31749	LUKX01000002.1_4961	Accessory gene family 345	ChrI&Chromid	0.514466	Alphaproteobacteria	+	1659795	1660274	Mobile element protein
ATCC-31749	LUKX01000002.1_4962	Accessory gene family 972	Chromid	0.580104	Alphaproteobacteria	+	1660416	1660937	Mobile element protein
ATCC-31749	LUKX01000002.1_4985	Core gene family 3946	Chromid	0.553764	Rhizobiales	+	1687063	1687956	Oxidoreductase, short-chain dehydrogenase/reductase family
ATCC-31749	LUKX01000002.1_5010	Core gene family 3962	Chromid	0.577493	Alphaproteobacteria	-	1713656	1714498	ABC transporter, permease protein 2 (cluster 1, maltose/g3p/polyamine/iron)
ATCC-31749	LUKX01000002.1_5029	Core gene family 3976	Chromid	0.531878	Rhizobiales	+	1732464	1733528	HlyD-like membrane fusion protein YhiI
ATCC-31749	LUKX01000002.1_5032	Core gene family 3978	Chromid	0.524935	Rhizobiales bacterium	+	1736313	1737431	Inner membrane transport permease YhhJ
ATCC-31749	LUKX01000002.1_5043	Core gene family 3987	Chromid	0.53782	Alphaproteobacteria	+	1745139	1745804	4-hydroxyproline ABC transporter, permease protein1
ATCC-31749	LUKX01000002.1_5052	Core gene family 3996	Chromid	0.561324	Rhizobiales	+	1754798	1755457	ABC transporter, permease protein (cluster 3, basic aa/glutamine/opines)
ATCC-31749	LUKX01000002.1_5060	Core gene family 4003	Chromid	0.559087	Rhizobiales	+	1764716	1765684	ABC transporter, permease protein 1 (cluster 5, nickel/peptides/opines)
ATCC-31749	LUKX01000002.1_5061	Core gene family 4004	Chromid	0.567942	Rhizobiales	+	1765703	1766650	ABC transporter, permease protein 2 (cluster 5, nickel/peptides/opines)
ATCC-31749	LUKX01000002.1_5065	Core gene family 4008	Chromid	0.523609	Rhizobiales	+	1770314	1771252	ABC transporter, ATP-binding protein (cluster 5, nickel/peptides/opines)
ATCC-31749	LUKX01000002.1_5068	Strain-specific gene 504	Chromid	0.574292	Rhizobiales	+	1772801	1773115	Allantoin racemase (EC 5.1.99.3)
ATCC-31749	LUKX01000002.1_5078	Core gene family 4018	Chromid	0.571692	Alphaproteobacteria	-	1783225	1783887	Two-component transcriptional response regulator, LuxR family
ATCC-31749	LUKX01000002.1_5108	Core gene family 4042	Chromid	0.478841	Rhizobiales bacterium	+	1812965	1813594	Chloramphenicol O-acetyltransferase (EC 2.3.1.28) => CatB family
ATCC-31749	LUKX01000002.1_5111	Core gene family 4045	Chromid	0.547286	Alphaproteobacteria	-	1816795	1817646	Transcriptional activator of acetoin/glycerol metabolism
ATCC-31749	LUKX01000002.1_5112	Strain-specific gene 509	Chromid	0.544559	Alphaproteobacteria	-	1817697	1818677	Transcriptional activator of acetoin/glycerol metabolism
ATCC-31749	LUKX01000002.1_5123	Core gene family 4056	Chromid	0.549952	Rhizobiales	-	1828791	1829570	Ectoine/hydroxyectoine ABC transporter ATP-binding protein, EhuA
ATCC-31749	LUKX01000002.1_5124	Core gene family 4057	Chromid	0.559934	Rhizobiales	-	1829567	1830259	Ectoine/hydroxyectoine ABC transporter permease protein, EhuD
ATCC-31749	LUKX01000002.1_5138	Core gene family 4068	Chromid	0.577881	Proteobacteria	+	1841704	1841907	Acetyltransferase
ATCC-31749	LUKX01000002.1_5145	Core gene family 4074	Chromid	0.517315	Rhizobiales	-	1845792	1847039	Oxalate decarboxylase (EC 4.1.1.2)
ATCC-31749	LUKX01000002.1_5155	Accessory gene family 316	Chromid	0.559627	Rhizobiales bacterium	-	1855675	1856997	Epoxide hydrolase (EC 3.3.2.9)
ATCC-31749	LUKX01000002.1_5156	Accessory gene family 317	Chromid	0.533394	Rhizobiales	-	1857183	1858592	Aldehyde dehydrogenase (EC 1.2.1.3)
ATCC-31749	LUKX01000002.1_5164	Accessory gene family 324	Chromid	0.57033	Rhizobiales	-	1865557	1866066	hypothetical protein
ATCC-31749	LUKX01000002.1_5188	Core gene family 4100	Chromid	0.578608	Bacteria	-	1890932	1892224	SAM-dependent methyltransferase
ATCC-31749	LUKX01000002.1_5190	Strain-specific gene 518	Chromid	0.554623	Rhizobiales	-	1893061	1893339	Protein containing aminopeptidase domain
ATCC-31749	LUKX01000002.1_5191	Core gene family 4102	Chromid	0.587231	Alphaproteobacteria	-	1893576	1894403	Protein containing aminopeptidase domain
ATCC-31749	LUKX01000002.1_5192	Core gene family 4103	Chromid	0.584723	Phyllobacteriaceae	-	1894417	1895487	UDP-glucose 4-epimerase (EC 5.1.3.2)
ATCC-31749	LUKX01000002.1_5194	Core gene family 14	Chromid	0.573035	Alphaproteobacteria	-	1896069	1897007	aminotransferase, Class III pyridoxal-phosphate dependent
1D132	CP033022.1_65	Core gene family 411	ChrI	0.544123	Rhizobiales	+	65410	66222	Ubiquinone/menaquinone biosynthesis methyltransferase
1D132	CP033022.1_71	Core gene family 417	ChrI	0.50552	Rhizobiales	+	71827	73323	Acetyl-CoA hydrolase/transferase family protein
1D132	CP033022.1_152	Core gene family 493	ChrI	0.55445	Alphaproteobacteria	+	158247	158612	Chemotaxis regulator - transmits chemoreceptor signals to flagellar motor components CheY
1D132	CP033022.1_170	Core gene family 510	ChrI	0.569331	Bacteria	-	178756	179055	Translation initiation factor 1
1D132	CP033022.1_261	Core gene family 596	ChrI	0.514924	Proteobacteria	-	270327	271004	Two-component transcriptional response regulator, LuxR family
1D132	CP033022.1_313	Accessory gene family 82	ChrI	0.567631	Rhizobiales	+	324800	325168	hypothetical protein
1D132	CP033022.1_390	Accessory gene family 1338	ChrI	0.578751	Rhizobiales	+	387115	387906	Site-specific DNA methylase
1D132	CP033022.1_411	Core gene family 683	ChrI	0.573678	Alphaproteobacteria	+	409521	409748	ATP synthase F0 sector subunit c (EC 3.6.3.14)
1D132	CP033022.1_439	Core gene family 707	ChrI	0.57554	Rhizobiales	-	434200	434994	Bll5781 protein
1D132	CP033022.1_507	Core gene family 767	ChrI	0.522372	Rhizobiales	-	497996	499360	Na+/H+-dicarboxylate symporter
1D132	CP033022.1_512	Core gene family 770	ChrI	0.567036	Rhizobiales bacterium	-	503161	504876	Malate:quinone oxidoreductase (EC 1.1.5.4)
1D132	CP033022.1_552	Core gene family 807	ChrI	0.541576	Rhizobiales	-	544907	545329	hypothetical protein
1D132	CP033022.1_564	Core gene family 819	ChrI	0.563379	Rhizobiales	-	553323	553754	Transcriptional regulator, HxlR family
1D132	CP033022.1_565	Core gene family 820	ChrI	0.573422	Rhizobiales	+	553858	554616	Oxidoreductase, short-chain dehydrogenase/reductase family
1D132	CP033022.1_567	Core gene family 822	ChrI	0.574595	Rhizobiales	+	555520	556239	Transporter, LysE family
1D132	CP033022.1_570	Core gene family 824	ChrI	0.514272	Rhizobiales	+	558317	559024	Transcriptional regulator, DeoR family
1D132	CP033022.1_571	Core gene family 825	ChrI	0.572777	Rhizobiales	+	559073	559441	hypothetical protein
1D132	CP033022.1_576	Core gene family 830	ChrI	0.585506	Rhizobiales	+	565135	565716	Acetyltransferase
1D132	CP033022.1_639	Core gene family 882	ChrI	0.495549	Rhizobiales	-	611774	613081	Beta-lactamase class C-like and penicillin binding proteins (PBPs) superfamily
1D132	CP033022.1_658	Core gene family 898	ChrI	0.581826	Rhizobiales	-	630862	631230	Transcriptional regulator, HxlR family
1D132	CP033022.1_715	Core gene family 950	ChrI	0.55101	Rhizobiales	+	687517	688338	Undecaprenyl-diphosphatase (EC 3.6.1.27)
1D132	CP033022.1_720	Core gene family 955	ChrI	0.557672	Rhizobiales	+	694041	694511	OsmC/Ohr family protein
1D132	CP033022.1_789	Core gene family 990	ChrI	0.562679	Proteobacteria	+	745108	745842	Methyltransferase type 11
1D132	CP033022.1_795	Core gene family 996	ChrI	0.527018	Proteobacteria	+	753671	754459	Hydroxymethylpyrimidine ABC transporter, ATPase component
1D132	CP033022.1_796	Core gene family 997	ChrI	0.519319	Proteobacteria	+	754456	755274	Hydroxymethylpyrimidine ABC transporter, transmembrane component
1D132	CP033022.1_797	Core gene family 998	ChrI	0.546785	Proteobacteria	-	755326	756009	Metal-binding protein ZinT
1D132	CP033022.1_846	Core gene family 1043	ChrI	0.454149	Proteobacteria	+	800463	800699	Acyl carrier protein
1D132	CP033022.1_940	Core gene family 1127	ChrI	0.506475	Proteobacteria	+	894218	894706	Transcriptional regulator, MerR family
1D132	CP033022.1_944	Core gene family 1131	ChrI	0.531817	Proteobacteria	+	897837	898847	ABC transporter, ATP-binding protein (cluster 5, nickel/peptides/opines)
1D132	CP033022.1_958	Core gene family 1143	ChrI	0.526435	Proteobacteria	+	912098	912742	Dihydrofolate reductase homolog
1D132	CP033022.1_1009	Core gene family 1185	ChrI	0.533001	Alphaproteobacteria	+	955780	956055	DNA-binding protein HU-beta
1D132	CP033022.1_1044	Core gene family 1215	ChrI	0.534786	Alphaproteobacteria	-	994282	994449	LSU ribosomal protein L33p @ LSU ribosomal protein L33p, zinc-independent
1D132	CP033022.1_1147	Core gene family 1306	ChrI	0.577823	Rhizobiales	-	1093953	1094630	Glutathione S-transferase
1D132	CP033022.1_1149	Core gene family 1308	ChrI	0.55381	Proteobacteria	-	1096003	1096734	Glutamine ABC transporter, ATP-binding protein GlnQ
1D132	CP033022.1_1150	Core gene family 1309	ChrI	0.546928	Rhizobiales	-	1096715	1097368	ABC transporter, permease protein (cluster 3, basic aa/glutamine/opines)
1D132	CP033022.1_1159	Core gene family 1318	ChrI	0.55462	Alphaproteobacteria	+	1105303	1106505	Gluconate dehydratase (EC 4.2.1.39)
1D132	CP033022.1_1160	Core gene family 1319	ChrI	0.499506	Alphaproteobacteria	+	1106516	1107286	5-keto-D-gluconate 5-reductase (EC 1.1.1.69)
1D132	CP033022.1_1163	Core gene family 1322	ChrI	0.558147	Aquamicrobium	-	1109018	1109740	ABC transporter, ATP-binding protein 2 (cluster 4, leucine/isoleucine/valine/benzoate)
1D132	CP033022.1_1164	Core gene family 1323	ChrI	0.545617	Alphaproteobacteria	-	1109737	1111509	ABC transporter, permease protein 2 (cluster 4, leucine/isoleucine/valine/benzoate) / ABC transporter, ATP-binding protein 1 (cluster 4, leucine/isoleucine/valine/benzoate)
1D132	CP033022.1_1165	Core gene family 1324	ChrI	0.572784	Aquamicrobium	-	1111511	1112545	ABC transporter, permease protein 1 (cluster 4, leucine/isoleucine/valine/benzoate)
1D132	CP033022.1_1168	Core gene family 1327	ChrI	0.5755	Alphaproteobacteria	-	1115498	1116271	3-hydroxyacyl-CoA dehydrogenase type II
1D132	CP033022.1_1170	Core gene family 1329	ChrI	0.583747	Alphaproteobacteria	+	1118249	1119046	Enoyl-CoA hydratase (EC 4.2.1.17)
1D132	CP033022.1_1171	Core gene family 1330	ChrI	0.552901	Proteobacteria	-	1119096	1120016	5,10-methylenetetrahydrofolate reductase (EC 1.5.1.20)
1D132	CP033022.1_1173	Core gene family 1332	ChrI	0.531527	Alphaproteobacteria	+	1121214	1122629	Similar to vanillate/3-O-methylgallate O-demethylase
1D132	CP033022.1_1174	Core gene family 1333	ChrI	0.464277	Proteobacteria	-	1122828	1123703	hypothetical protein
1D132	CP033022.1_1203	Core gene family 1359	ChrI	0.48495	Alphaproteobacteria	+	1150844	1151086	RNA-binding protein Hfq
1D132	CP033022.1_1308	Core gene family 1454	ChrI	0.544403	Rhizobiales	+	1249790	1250857	Cinnamyl alcohol dehydrogenase/reductase (EC 1.1.1.195) @ Alcohol dehydrogenase (EC 1.1.1.1)
1D132	CP033022.1_1345	Core gene family 1488	ChrI	0.51115	Alphaproteobacteria	-	1286929	1287213	Acyl carrier protein
1D132	CP033022.1_1364	Accessory gene family 310	ChrI&Chromid	0.577736	Proteobacteria	-	1302365	1302916	hypothetical protein
1D132	CP033022.1_1408	Core gene family 1512	ChrI	0.529431	Proteobacteria	-	1347524	1348534	Thioredoxin reductase (EC 1.8.1.9)
1D132	CP033022.1_1477	Core gene family 1572	ChrI	0.553871	Rhizobiales	-	1415013	1416773	Inner membrane protein, KefB/KefC family
1D132	CP033022.1_1713	Accessory gene family 146	ChrI	0.527486	Proteobacteria	+	1638212	1639084	Uncharacterized membrane protein YoaT
1D132	CP033022.1_1716	Core gene family 1783	ChrI	0.421727	Alphaproteobacteria	-	1640989	1641378	SSU ribosomal protein S11p (S14e)
1D132	CP033022.1_1718	Core gene family 1785	ChrI	0.512831	Rhizobiales	-	1642189	1642779	Adenylate kinase (EC 2.7.4.3)
1D132	CP033022.1_1721	Core gene family 1788	ChrI	0.521741	Alphaproteobacteria	-	1644946	1645152	LSU ribosomal protein L30p (L7e)
1D132	CP033022.1_1729	Core gene family 1796	ChrI	0.432894	Bacteria	-	1648423	1648791	LSU ribosomal protein L14p (L23e)
1D132	CP033022.1_1731	Core gene family 1798	ChrI	0.567859	Alphaproteobacteria	-	1649273	1649473	LSU ribosomal protein L29p (L35e)
1D132	CP033022.1_1735	Core gene family 1801	ChrI	0.428928	Proteobacteria	-	1651061	1651339	SSU ribosomal protein S19p (S15e)
1D132	CP033022.1_1737	Core gene family 1803	ChrI	0.516669	Bacteria	-	1652235	1652528	LSU ribosomal protein L23p (L23Ae)
1D132	CP033022.1_1744	Core gene family 1809	ChrI	0.417369	Bacteria	-	1658511	1658882	SSU ribosomal protein S12p (S23e)
1D132	CP033022.1_1746	Core gene family 1811	ChrI	0.571436	Rhizobiales	+	1659715	1660065	Lactoylglutathione lyase and related lyases
1D132	CP033022.1_1767	Core gene family 1829	ChrI	0.520323	Alphaproteobacteria	-	1680083	1681108	Cyclopropane-fatty-acyl-phospholipid synthase-like protein, clusters with FIG005069
1D132	CP033022.1_1782	Core gene family 1843	ChrI	0.54485	Rhizobiales	-	1692418	1692873	Two-component transcriptional response regulator, LuxR family
1D132	CP033022.1_1791	Core gene family 1851	ChrI	0.529566	Rhizobiales	-	1700136	1700747	Rrf2-linked NADH-flavin reductase
1D132	CP033022.1_1792	Core gene family 1852	ChrI	0.586035	Rhizobiales	+	1700904	1701287	Transcriptional regulator, HxlR family
1D132	CP033022.1_1820	Core gene family 1875	ChrI	0.586429	Bacteria	-	1729421	1729795	Transcriptional regulator, ArsR family
1D132	CP033022.1_1826	Core gene family 1881	ChrI	0.567584	Rhizobiales	-	1733312	1733680	Transcriptional regulator, ArsR family
1D132	CP033022.1_1944	Core gene family 1992	ChrI	0.555714	Alphaproteobacteria	+	1856031	1857362	Uncharacterized MFS-type transporter
1D132	CP033022.1_1993	Core gene family 2035	ChrI	0.518052	Alphaproteobacteria	+	1909263	1909478	Cold shock protein of CSP family
1D132	CP033022.1_2011	Core gene family 2053	ChrI	0.556607	Rhizobiales	-	1925175	1925486	Lipid A biosynthesis-like protein
1D132	CP033022.1_2012	Core gene family 2054	ChrI	0.586584	Rhizobiales	-	1925483	1926235	Dolichol-phosphate mannosyltransferase
1D132	CP033022.1_2112	Core gene family 2149	ChrI	0.501524	Rhizobiales	+	2029554	2030306	putative membrane protein
1D132	CP033022.1_2157	Accessory gene family 310	ChrI&Chromid	0.58136	Alphaproteobacteria	-	2070315	2070866	DNA-invertase
1D132	CP033022.1_2242	Core gene family 2255	ChrI	0.582585	Rhizobiales	-	2151127	2151330	hypothetical protein
1D132	CP033022.1_2271	Core gene family 2283	ChrI	0.545335	Alphaproteobacteria	+	2179711	2180058	Heme-degrading monooxygenase, staphylobilin-producing (EC 1.14.99.48)
1D132	CP033022.1_2284	Core gene family 2294	ChrI	0.518886	Rhizobiales	+	2191145	2192110	Iron compound ABC transporter, permease protein
1D132	CP033022.1_2285	Core gene family 2295	ChrI	0.571366	Rhizobiales	+	2192103	2193071	Iron compound ABC transporter, permease protein
1D132	CP033022.1_2286	Core gene family 2296	ChrI	0.522358	Rhizobiales	+	2193068	2193826	Iron compound ABC transporter, ATP-binding protein
1D132	CP033022.1_2287	Core gene family 2297	ChrI	0.580064	Rhizobiales	+	2193949	2194437	DNA protection during starvation protein
1D132	CP033022.1_2306	Core gene family 2314	ChrI	0.527908	Rhizobiales	-	2214831	2215421	Probable malonic semialdehyde reductase RutE (EC 1.1.1.298)
1D132	CP033022.1_2309	Core gene family 2317	ChrI	0.512685	Rhizobiales	-	2216657	2217397	Peroxyureidoacrylate/ureidoacrylate amidohydrolase RutB (EC 3.5.1.110)
1D132	CP033022.1_2323	Core gene family 2330	ChrI	0.530119	Rhizobiales	-	2231480	2232220	ABC transporter, ATP-binding protein (cluster 5, nickel/peptides/opines)
1D132	CP033022.1_2325	Core gene family 2332	ChrI	0.559891	Rhizobiales	-	2233051	2233953	ABC transporter, permease protein 2 (cluster 5, nickel/peptides/opines)
1D132	CP033022.1_2525	Core gene family 2517	ChrI	0.564992	Alphaproteobacteria	-	2448731	2449123	hypothetical protein
1D132	CP033022.1_2544	Core gene family 2534	ChrI	0.559504	Rhizobiales	+	2477879	2478982	Aminobutyraldehyde dehydrogenase (EC 1.2.1.19)
1D132	CP033022.1_2602	Core gene family 2592	ChrI	0.513905	Rhizobiales	-	2541918	2543165	Cytochrome c peroxidase family protein
1D132	CP033022.1_2604	Core gene family 2594	ChrI	0.52341	Rhizobiales	-	2544702	2545490	Uroporphyrinogen-III methyltransferase (EC 2.1.1.107)
1D132	CP033022.1_2605	Core gene family 2595	ChrI	0.512919	Rhizobiales	+	2545549	2546679	Proposed precorrin-5* (C1)-methyltransferase @ Cobalt-precorrin-5B (C1)-methyltransferase (EC 2.1.1.195)
1D132	CP033022.1_2615	Core gene family 2605	ChrI	0.512826	Rhizobiales	-	2556742	2557779	CobW GTPase involved in cobalt insertion for B12 biosynthesis
1D132	CP033022.1_2617	Core gene family 2607	ChrI	0.522517	Alphaproteobacteria	+	2558672	2559289	Cob(I)alamin adenosyltransferase (EC 2.5.1.17) @ Cob(I)alamin adenosyltransferase (EC 2.5.1.17), clustered with cobalamin synthesis
1D132	CP033022.1_2619	Core gene family 2609	ChrI	0.507981	Rhizobiales	-	2560735	2561700	Adenosylcobinamide-phosphate synthase (EC 6.3.1.10)
1D132	CP033022.1_2627	Core gene family 2617	ChrI	0.549845	Alphaproteobacteria	-	2568459	2569400	ABC transporter, substrate-binding protein (cluster 2, ribose/xylose/arabinose/galactose)
1D132	CP033022.1_2628	Core gene family 2618	ChrI	0.540946	Alphaproteobacteria	-	2569477	2570499	ABC transporter, permease protein (cluster 2, ribose/xylose/arabinose/galactose)
1D132	CP033022.1_2629	Core gene family 2619	ChrI	0.523836	Alphaproteobacteria	-	2570508	2572073	ABC transporter, ATP-binding protein (cluster 2, ribose/xylose/arabinose/galactose) / ABC transporter, ATP-binding protein (cluster 2, ribose/xylose/arabinose/galactose)
1D132	CP033022.1_2705	Core gene family 108	ChrI	0.528095	Rhizobiales	+	2660861	2661112	Glutaredoxin-like protein NrdH, required for reduction of Ribonucleotide reductase class Ib
1D132	CP033022.1_2750	Core gene family 150	ChrI	0.486875	Alphaproteobacteria	+	2707153	2707338	LSU ribosomal protein L32p @ LSU ribosomal protein L32p, zinc-independent
1D132	CP033022.1_2757	Core gene family 157	ChrI	0.574178	Rhizobiales	+	2714303	2714854	hypothetical protein
1D132	CP033022.1_2782	Core gene family 179	ChrI	0.56921	Rhizobiales	+	2738723	2744227	Glutamate synthase [NADPH] large chain (EC 1.4.1.13)
1D132	CP033022.1_2783	Core gene family 180	ChrI	0.569651	Rhizobiales	+	2744224	2745993	Sulfite reductase [NADPH] flavoprotein alpha-component (EC 1.8.1.2)
1D132	CP033022.1_2793	Core gene family 190	ChrI	0.513389	Alphaproteobacteria	+	2753006	2753947	Histidine ABC transporter, substrate-binding protein
1D132	CP033022.1_2794	Core gene family 191	ChrI	0.459684	Alphaproteobacteria	+	2754086	2754859	Histidine ABC transporter, permease protein
1D132	CP033022.1_2795	Core gene family 192	ChrI	0.487176	Alphaproteobacteria	+	2754859	2755644	Histidine ABC transporter, ATP-binding protein
1D132	CP033022.1_2877	Core gene family 271	ChrI	0.535673	Rhizobiales	-	2832774	2833385	hypothetical protein
1D132	CP033022.1_2878	Core gene family 272	ChrI	0.523651	Alphaproteobacteria	+	2833452	2833853	Isopropylmalate/homocitrate/citramalate synthases
1D132	CP033022.1_2889	Core gene family 283	ChrI	0.522227	Alphaproteobacteria	+	2842721	2842924	LSU ribosomal protein L35p
1D132	CP033023.1_2965	Accessory gene family 102	Chromid	0.585485	Alphaproteobacteria	-	7655	7996	Transcriptional regulator, ArsR family
1D132	CP033023.1_2972	Core gene family 8	Chromid	0.56204	Rhizobiales	+	11375	11758	hypothetical protein
1D132	CP033023.1_2980	Accessory gene family 55	Chromid	0.585589	Rhizobiales	+	20480	21229	Acetoin(diacetyl) reductase
1D132	CP033023.1_2984	Core gene family 2628	Chromid	0.57846	Rhizobiales	+	24240	25487	mandelate racemase family protein Pfl_3283
1D132	CP033023.1_3002	Core gene family 2644	Chromid	0.514707	Rhizobiales	-	43613	44503	ABC transporter, permease protein 2 (cluster 5, nickel/peptides/opines)
1D132	CP033023.1_3003	Core gene family 2645	Chromid	0.54073	Rhizobiales	-	44545	45495	ABC transporter, permease protein 1 (cluster 5, nickel/peptides/opines)
1D132	CP033023.1_3027	Core gene family 2669	Chromid	0.579935	cellular organisms	-	79012	79704	Aspartate racemase
1D132	CP033023.1_3028	Core gene family 2670	Chromid	0.550751	Proteobacteria	-	79910	80683	Oxidoreductase, short-chain dehydrogenase/reductase family
1D132	CP033023.1_3030	Core gene family 2672	Chromid	0.52817	Rhizobiales	-	81514	82836	Pyrimidine permease
1D132	CP033023.1_3035	Core gene family 2676	Chromid	0.563135	unclassified Rhizobiales	-	86592	87815	Protein of unknown function (DUF1501)
1D132	CP033023.1_3039	Core gene family 2680	Chromid	0.586862	Proteobacteria	-	90271	90813	RNA polymerase sigma factor RpoE
1D132	CP033023.1_3090	Core gene family 2726	Chromid	0.520216	Rhizobiales	-	139197	140297	ABC transporter, ATP-binding protein (cluster 1, maltose/g3p/polyamine/iron); ABC transporter, ATP-binding protein (cluster 10, nitrate/sulfonate/bicarbonate)
1D132	CP033023.1_3091	Core gene family 2727	Chromid	0.552356	Alphaproteobacteria	-	140300	141184	ABC transporter, permease protein 2 (cluster 1, maltose/g3p/polyamine/iron)
1D132	CP033023.1_3092	Core gene family 2728	Chromid	0.566149	Rhizobiales	-	141189	142070	ABC transporter, permease protein 1 (cluster 1, maltose/g3p/polyamine/iron)
1D132	CP033023.1_3104	Core gene family 2740	Chromid	0.577299	Rhizobiales	+	152673	152990	Pectin degradation protein KdgF
1D132	CP033023.1_3120	Core gene family 2755	Chromid	0.568107	Rhizobiales	-	169523	170881	Homoserine dehydrogenase (EC 1.1.1.3)
1D132	CP033023.1_3137	Core gene family 2768	Chromid	0.569384	Rhizobiales	-	188134	189147	Zinc ABC transporter, substrate-binding protein ZnuA
1D132	CP033023.1_3138	Core gene family 2769	Chromid	0.555046	Rhizobiales	-	189176	190042	Zinc ABC transporter, permease protein ZnuB
1D132	CP033023.1_3139	Core gene family 2770	Chromid	0.549057	Rhizobiales	-	190035	190868	Zinc ABC transporter, ATP-binding protein ZnuC
1D132	CP033023.1_3189	Core gene family 2811	Chromid	0.572394	Rhizobiales	+	248144	248497	Protein of unknown function DUF1304
1D132	CP033023.1_3190	Core gene family 2812	Chromid	0.547237	Rhizobiales	+	248503	249774	D-glycerate 2-kinase (EC 2.7.1.165)
1D132	CP033023.1_3227	Core gene family 2846	Chromid	0.58329	Rhizobiales bacterium	+	290378	291502	Glycosyltransferase
1D132	CP033023.1_3234	Core gene family 2852	Chromid	0.576752	Rhizobiales	-	302630	303154	Flavin reductase family, FMN-binding
1D132	CP033023.1_3258	Accessory gene family 108	Chromid	0.541874	Rhizobiales	-	328649	329383	Putative short-chain dehydrogenase
1D132	CP033023.1_3312	Core gene family 2918	Chromid	0.532392	Alphaproteobacteria	-	388970	391399	Quinate/shikimate dehydrogenase [Pyrroloquinoline-quinone] (EC 1.1.5.8)
1D132	CP033023.1_3318	Core gene family 2924	Chromid	0.56341	Rhizobiales	+	397963	398778	ABC transporter, ATP-binding protein (cluster 3, basic aa/glutamine/opines)
1D132	CP033023.1_3402	Core gene family 3003	Chromid	0.548211	Rhizobiales	-	488162	489514	Nitrilotriacetate monooxygenase
1D132	CP033023.1_3406	Accessory gene family 59	Chromid	0.57528	Rhizobiales	-	493504	494703	Hippurate hydrolase (EC 3.5.1.32)
1D132	CP033023.1_3412	Core gene family 3011	Chromid	0.509145	Alphaproteobacteria	+	501105	502253	mandelate racemase/muconate lactonizing enzyme family protein
1D132	CP033023.1_3415	Core gene family 3014	Chromid	0.503476	Rhizobiales	-	504787	505545	ABC transporter, ATP-binding protein (cluster 5, nickel/peptides/opines)
1D132	CP033023.1_3422	Core gene family 3020	Chromid	0.570418	Rhizobiales	-	510082	511065	Transcriptional regulator, AraC family
1D132	CP033023.1_3423	Core gene family 3021	Chromid	0.511494	Alphaproteobacteria	+	511194	512021	Non-heme chloroperoxidase
1D132	CP033023.1_3424	Core gene family 3022	Chromid	0.561911	Rhizobiales	+	512048	512839	Putative short-chain dehydrogenase
1D132	CP033023.1_3428	Core gene family 3026	Chromid	0.512857	Rhizobiales	+	515240	515647	Putative transmembrane protein
1D132	CP033023.1_3430	Core gene family 3028	Chromid	0.439337	Rhizobiales	-	516156	517673	2,3-bisphosphoglycerate-independent phosphoglycerate mutase (EC 5.4.2.12)
1D132	CP033023.1_3439	Core gene family 3037	Chromid	0.438381	Rhizobiales	+	525835	527436	Methylcrotonyl-CoA carboxylase carboxyl transferase subunit (EC 6.4.1.4)
1D132	CP033023.1_3440	Core gene family 3038	Chromid	0.585808	Rhizobiales bacterium	+	527444	529435	Methylcrotonyl-CoA carboxylase biotin-containing subunit (EC 6.4.1.4)
1D132	CP033023.1_3441	Core gene family 3039	Chromid	0.581872	Rhizobiales	+	529437	530363	Hydroxymethylglutaryl-CoA lyase (EC 4.1.3.4)
1D132	CP033023.1_3460	Core gene family 3058	Chromid	0.558149	Rhizobiales	+	550827	551924	DNA alkylation repair enzyme
1D132	CP033023.1_3503	Core gene family 3098	Chromid	0.587028	Bacteria	-	591103	592797	Dihydroxyacetone kinase, ATP-dependent (EC 2.7.1.29)
1D132	CP033023.1_3504	Core gene family 3099	Chromid	0.533241	Sphingomonas sp. TPD3009	+	593124	594377	putative anion permease
1D132	CP033023.1_3548	Accessory gene family 250	Chromid	0.570688	Rhizobiales	-	639357	639917	RNA:NAD 2'-phosphotransferase
1D132	CP033023.1_3615	Accessory gene family 341	Chromid	0.57265	Alphaproteobacteria	+	705706	706278	Alkyl hydroperoxide reductase subunit C-like protein
1D132	CP033023.1_3637	Core gene family 3199	Chromid	0.551597	Aquamicrobium sp. LC103	+	736844	737083	MbtH-like NRPS chaperone
1D132	CP033023.1_3650	Core gene family 3212	Chromid	0.556149	Bacteria	+	766452	767255	Iron(III) dicitrate transport ATP-binding protein FecE (TC 3.A.1.14.1)
1D132	CP033023.1_3679	Accessory gene family 62	Chromid	0.513275	Alphaproteobacteria	-	802193	802411	Uncharacterized protein RD1_2467
1D132	CP033023.1_3718	Core gene family 3274	Chromid	0.541753	Alphaproteobacteria	+	837873	837998	LSU ribosomal protein L36p @ LSU ribosomal protein L36p, zinc-independent
1D132	CP033023.1_3720	Core gene family 22	ChrI&Chromid	0.56151	Alphaproteobacteria	-	838789	839043	hypothetical protein
1D132	CP033023.1_3758	Core gene family 3312	Chromid	0.508917	Rhizobiales	+	885682	887115	Aspartate ammonia-lyase (EC 4.3.1.1)
1D132	CP033023.1_3767	Core gene family 3320	Chromid	0.569056	Alphaproteobacteria	+	896595	897452	Histidine, proline, and proline betaine ABC transporter, permease protein HutW
1D132	CP033023.1_3768	Core gene family 3321	Chromid	0.566811	Alphaproteobacteria	+	897445	898278	Histidine, proline, and proline betaine ABC transporter, substrate-binding protein HutV
1D132	CP033023.1_3778	Core gene family 3331	Chromid	0.567578	Rhizobiales	-	908342	908749	Mll1528 protein
1D132	CP033023.1_3779	Core gene family 3332	Chromid	0.549104	Rhizobiales	+	909012	909758	Oxidoreductase, short-chain dehydrogenase/reductase family
1D132	CP033023.1_3783	Core gene family 3336	Chromid	0.537276	Alphaproteobacteria	+	912415	913926	Altronate dehydratase (EC 4.2.1.7)
1D132	CP033023.1_3790	Core gene family 3343	Chromid	0.426438	Proteobacteria	-	920165	921148	hypothetical protein
1D132	CP033023.1_3792	Core gene family 3345	Chromid	0.556939	Rhizobiales	+	922585	923472	Transcriptional activator MetR
1D132	CP033023.1_3805	Core gene family 3358	Chromid	0.560941	Rhizobiales	+	942115	943128	D-lactate dehydrogenase (EC 1.1.1.28)
1D132	CP033023.1_3847	Core gene family 3395	Chromid	0.515969	Alphaproteobacteria	+	986701	987942	Uncharacterized metal ion transporter YcsG, Mn(2+)/Fe(2+) NRAMP family
1D132	CP033023.1_3852	Core gene family 3399	Chromid	0.560114	Rhizobiales	+	993111	994598	Cytoplasmic alpha-amylase (EC 3.2.1.1)
1D132	CP033023.1_3853	Accessory gene family 67	Chromid	0.506211	Rhizobiales	-	994615	995070	Redox-sensitive transcriptional activator SoxR
1D132	CP033023.1_3864	Core gene family 3409	Chromid	0.536186	Alphaproteobacteria	+	1007114	1007509	RidA/YER057c/UK114 superfamily protein
1D132	CP033023.1_3879	Core gene family 3422	Chromid	0.544182	Bacteria	+	1028875	1030020	D-threo-3-hydroxyaspartate ammonia-lyase (EC 4.3.1.-)
1D132	CP033023.1_3881	Core gene family 3424	Chromid	0.487529	Proteobacteria	+	1030993	1032450	Aldehyde dehydrogenase (EC 1.2.1.3)
1D132	CP033023.1_3883	Core gene family 3426	Chromid	0.530905	Microvirga ossetica	+	1033553	1034881	AgaE
1D132	CP033023.1_3918	Core gene family 3450	Chromid	0.586219	Rhizobiales	-	1079603	1080475	Transcriptional regulator, LysR family
1D132	CP033023.1_3919	Core gene family 3451	Chromid	0.55163	Rhizobiales	+	1080609	1082129	Uncharacterized MFS-type transporter
1D132	CP033023.1_3928	Core gene family 3460	Chromid	0.586936	Rhizobiales	-	1088663	1089109	Uncharacterized N-acetyltransferase YjaB
1D132	CP033023.1_3937	Core gene family 3469	Chromid	0.558367	Rhizobiales	-	1097017	1097454	Transcriptional regulator, AsnC family
1D132	CP033023.1_3945	Core gene family 3477	Chromid	0.559418	Rhizobiales	+	1105402	1106715	FIG00883918: hypothetical protein
1D132	CP033023.1_3954	Core gene family 3485	Chromid	0.518134	Rhizobiales	+	1117363	1118172	Ferric hydroxamate ABC transporter (TC 3.A.1.14.3), ATP-binding protein FhuC
1D132	CP033023.1_3968	Core gene family 3499	Chromid	0.559012	Rhizobiales	-	1130608	1131234	16S rRNA (guanine(1516)-N(2))-methyltransferase (EC 2.1.1.242)
1D132	CP033023.1_3969	Core gene family 58	Chromid	0.574798	Rhizobiales	-	1131243	1131911	LSU rRNA pseudouridine(746) synthase (EC 5.4.99.29) @ tRNA pseudouridine(32) synthase (EC 5.4.99.28)
1D132	CP033023.1_4015	Core gene family 3544	Chromid	0.521768	Rhizobiales	+	1184041	1184619	Transcriptional regulator, ArsR family
1D132	CP033023.1_4039	Core gene family 3567	Chromid	0.527623	Rhizobiales	+	1206102	1206851	Oxidoreductase
1D132	CP033023.1_4083	Core gene family 3609	Chromid	0.535514	Rhizobiales	+	1249554	1250336	Alkanesulfonate ABC transporter permease protein SsuC
1D132	CP033023.1_4119	Core gene family 3642	Chromid	0.524997	Alphaproteobacteria	-	1299000	1299572	Transcriptional regulator, AcrR family
1D132	CP033023.1_4121	Core gene family 3644	Chromid	0.551351	Proteobacteria	+	1300156	1300737	Multimeric flavodoxin WrbA
1D132	CP033023.1_4151	Accessory gene family 119	Chromid	0.557767	Bacteria	+	1330559	1331308	Glutamate/aspartate ABC transporter, ATP-binding protein GltL (TC 3.A.1.3.4)
1D132	CP033023.1_4165	Accessory gene family 12	Chromid	0.565227	Hyphomicrobiaceae	-	1344854	1345696	ABC transporter, permease protein 2 (cluster 1, maltose/g3p/polyamine/iron)
1D132	CP033023.1_4166	Accessory gene family 155	Chromid	0.544567	Devosia sp. LC5	-	1345686	1346612	ABC transporter, permease protein 1 (cluster 1, maltose/g3p/polyamine/iron)
1D132	CP033023.1_4168	Accessory gene family 13	Chromid	0.542401	Devosia sp. LC5	-	1347956	1349566	hypothetical protein
1D132	CP033023.1_4175	Core gene family 3673	Chromid	0.521759	Alphaproteobacteria	-	1357105	1357881	ABC transporter, permease protein (cluster 10, nitrate/sulfonate/bicarbonate)
1D132	CP033023.1_4176	Core gene family 3674	Chromid	0.514804	Alphaproteobacteria	-	1357868	1358689	ABC transporter, ATP-binding protein (cluster 1, maltose/g3p/polyamine/iron); ABC transporter, ATP-binding protein (cluster 10, nitrate/sulfonate/bicarbonate)
1D132	CP033023.1_4184	Core gene family 3682	Chromid	0.570005	Proteobacteria	+	1365177	1366022	Phenazine biosynthesis protein PhzF like
1D132	CP033023.1_4185	Core gene family 3683	Chromid	0.576693	Ochrobactrum quorumnocens	+	1366049	1366645	Nudix hydrolase family protein YffH
1D132	CP033023.1_4203	Core gene family 3699	Chromid	0.511627	Rhizobiales	-	1380429	1381268	Intracellular protease
1D132	CP033023.1_4204	Core gene family 3700	Chromid	0.577377	Proteobacteria	-	1381352	1382044	Intracellular protease
1D132	CP033023.1_4205	Core gene family 3701	Chromid	0.556214	Alphaproteobacteria	+	1382233	1383132	Transcriptional regulator, LysR family
1D132	CP033023.1_4206	Core gene family 3702	Chromid	0.510253	Bacteria	-	1383158	1384282	Alcohol dehydrogenase (EC 1.1.1.1)
1D132	CP033023.1_4216	Core gene family 3711	Chromid	0.564777	Phyllobacterium endophyticum	+	1394451	1394990	Predicted transcriptional regulator of NADH dehydrogenase, Rrf2 family
1D132	CP033023.1_4227	Core gene family 3722	Chromid	0.451562	Alphaproteobacteria	+	1406527	1407780	Sarcosine oxidase beta subunit (EC 1.5.3.1)
1D132	CP033023.1_4229	Core gene family 3724	Chromid	0.535499	Alphaproteobacteria	+	1408164	1411154	Sarcosine oxidase alpha subunit (EC 1.5.3.1)
1D132	CP033023.1_4231	Core gene family 3726	Chromid	0.523807	Alphaproteobacteria	+	1411741	1413009	Serine hydroxymethyltransferase (EC 2.1.2.1)
1D132	CP033023.1_4237	Core gene family 3732	Chromid	0.558116	Proteobacteria	+	1418694	1419605	Ribitol transporter, substrate-binding protein
1D132	CP033023.1_4238	Core gene family 3733	Chromid	0.549728	Proteobacteria	+	1419677	1421179	Ribitol transporter, ATP-binding protein
1D132	CP033023.1_4239	Core gene family 3734	Chromid	0.582563	Proteobacteria	+	1421169	1422146	Ribitol transporter, permease protein
1D132	CP033023.1_4243	Core gene family 3738	Chromid	0.574941	Proteobacteria	-	1425460	1426980	L-Proline/Glycine betaine transporter ProP
1D132	CP033023.1_4257	Core gene family 3752	Chromid	0.531693	Alphaproteobacteria	-	1444320	1445801	T6SS component TssC (ImpC/VipB)
1D132	CP033023.1_4258	Core gene family 3753	Chromid	0.573998	Alphaproteobacteria	-	1445895	1446404	T6SS component TssB (ImpB/VipA)
1D132	CP033023.1_4271	Core gene family 3761	Chromid	0.578533	Proteobacteria	-	1461263	1462819	UPF0053 inner membrane protein YoaE
1D132	CP033023.1_4284	Accessory gene family 159	Chromid	0.52749	Proteobacteria	+	1474506	1475405	Transcriptional regulator PA2877, LysR family
1D132	CP033023.1_4295	Core gene family 3781	Chromid	0.442878	Rhizobiales	+	1485119	1486804	Glucose-methanol-choline (GMC) oxidoreductase:NAD binding site
1D132	CP033023.1_4298	Core gene family 3784	Chromid	0.583131	Proteobacteria	-	1487885	1488235	DUF488 family protein SAV0238
1D132	CP033023.1_4325	Core gene family 3810	Chromid	0.547147	Rhizobiales	+	1518191	1518541	hypothetical protein
1D132	CP033023.1_4439	Core gene family 3907	Chromid	0.552539	Alphaproteobacteria	+	1637258	1638268	Myo-inositol 2-dehydrogenase 1 (EC 1.1.1.18)
1D132	CP033023.1_4457	Core gene family 3917	Chromid	0.559215	Alphaproteobacteria	-	1659393	1660142	Dehydrogenase
1D132	CP033023.1_4465	Core gene family 3925	Chromid	0.573225	Rhizobiales bacterium	-	1668392	1668727	4Fe-4S dicluster fused with DUF3470
1D132	CP033023.1_4470	Core gene family 3929	Chromid	0.476196	Rhizobiales	-	1675655	1676722	Choloylglycine hydrolase (EC 3.5.1.24)
1D132	CP033023.1_4476	Accessory gene family 265	Chromid	0.575454	Alphaproteobacteria	-	1681697	1682545	Fumarylacetoacetate hydrolase family protein
1D132	CP033023.1_4478	Accessory gene family 267	Chromid	0.529637	Alphaproteobacteria	-	1683249	1683998	Dehydrogenases with different specificities (related to short-chain alcohol dehydrogenases)
1D132	CP033023.1_4481	Accessory gene family 270	Chromid	0.554438	Alphaproteobacteria	+	1686017	1686826	Hydroxymethylpyrimidine ABC transporter, ATPase component
1D132	CP033023.1_4496	Accessory gene family 13	Chromid	0.514767	Rhizobiales	+	1705825	1707435	hypothetical protein
1D132	CP033023.1_4498	Accessory gene family 903	Chromid	0.552201	Rhizobiales	+	1708768	1709700	ABC transporter, permease protein 1 (cluster 1, maltose/g3p/polyamine/iron)
1D132	CP033023.1_4499	Accessory gene family 12	Chromid	0.551355	Proteobacteria	+	1709714	1710532	ABC transporter, permease protein 2 (cluster 1, maltose/g3p/polyamine/iron)
1D132	CP033023.1_4512	Core gene family 3946	Chromid	0.551671	Rhizobiales	+	1722958	1723851	Oxidoreductase, short-chain dehydrogenase/reductase family
1D132	CP033023.1_4532	Core gene family 3962	Chromid	0.577493	Alphaproteobacteria	-	1745106	1745948	ABC transporter, permease protein 2 (cluster 1, maltose/g3p/polyamine/iron)
1D132	CP033023.1_4547	Core gene family 3976	Chromid	0.532216	Rhizobiales	+	1763986	1765050	HlyD-like membrane fusion protein YhiI
1D132	CP033023.1_4549	Core gene family 3978	Chromid	0.523939	Rhizobiales bacterium	+	1767836	1768954	Inner membrane transport permease YhhJ
1D132	CP033023.1_4558	Core gene family 3987	Chromid	0.53782	Alphaproteobacteria	+	1776690	1777355	4-hydroxyproline ABC transporter, permease protein1
1D132	CP033023.1_4568	Core gene family 3996	Chromid	0.558995	Rhizobiales	+	1786348	1787007	ABC transporter, permease protein (cluster 3, basic aa/glutamine/opines)
1D132	CP033023.1_4576	Core gene family 4003	Chromid	0.559087	Rhizobiales	+	1796271	1797239	ABC transporter, permease protein 1 (cluster 5, nickel/peptides/opines)
1D132	CP033023.1_4577	Core gene family 4004	Chromid	0.567914	Rhizobiales	+	1797258	1798205	ABC transporter, permease protein 2 (cluster 5, nickel/peptides/opines)
1D132	CP033023.1_4581	Core gene family 4008	Chromid	0.520402	Rhizobiales	+	1801870	1802907	ABC transporter, ATP-binding protein (cluster 5, nickel/peptides/opines)
1D132	CP033023.1_4592	Core gene family 4018	Chromid	0.574276	Alphaproteobacteria	-	1814802	1815464	Two-component transcriptional response regulator, LuxR family
1D132	CP033023.1_4619	Core gene family 4042	Chromid	0.477546	Rhizobiales bacterium	+	1844544	1845173	Chloramphenicol O-acetyltransferase (EC 2.3.1.28) => CatB family
1D132	CP033023.1_4633	Core gene family 4056	Chromid	0.551493	Rhizobiales	-	1860371	1861150	Ectoine/hydroxyectoine ABC transporter ATP-binding protein, EhuA
1D132	CP033023.1_4634	Core gene family 4057	Chromid	0.56041	Rhizobiales	-	1861147	1861839	Ectoine/hydroxyectoine ABC transporter permease protein, EhuD
1D132	CP033023.1_4652	Core gene family 4074	Chromid	0.515943	Rhizobiales	-	1877403	1878650	Oxalate decarboxylase (EC 4.1.1.2)
1D132	CP033023.1_4662	Accessory gene family 316	Chromid	0.561248	Rhizobiales bacterium	-	1887307	1888629	Epoxide hydrolase (EC 3.3.2.9)
1D132	CP033023.1_4663	Accessory gene family 317	Chromid	0.535455	Rhizobiales	-	1888807	1890225	Aldehyde dehydrogenase (EC 1.2.1.3)
1D132	CP033023.1_4670	Accessory gene family 324	Chromid	0.571519	Rhizobiales	-	1897192	1897701	hypothetical protein
1D132	CP033023.1_4691	Core gene family 4100	Chromid	0.578551	Bacteria	-	1922570	1923862	SAM-dependent methyltransferase
1D132	CP033023.1_4693	Core gene family 4102	Chromid	0.587312	Rhizobiales	-	1924699	1926042	Protein containing aminopeptidase domain
1D132	CP033023.1_4694	Core gene family 4103	Chromid	0.584778	Phyllobacteriaceae	-	1926056	1927126	UDP-glucose 4-epimerase (EC 5.1.3.2)
1D132	CP033023.1_4695	Core gene family 14	Chromid	0.586508	Alphaproteobacteria	-	1927244	1928647	aminotransferase, Class III pyridoxal-phosphate dependent
1D132	CP033023.1_4710	Accessory gene family 163	Chromid	0.572908	Rhizobiales	-	1947504	1948022	Transcriptional regulator, AsnC family
1D132	CP033023.1_4715	Accessory gene family 168	Chromid	0.508203	Rhizobiales bacterium	-	1950883	1952523	Long-chain-fatty-acid--CoA ligase (EC 6.2.1.3)
1D132	CP033023.1_4716	Accessory gene family 169	Chromid	0.535738	Rhizobiales	-	1952520	1953689	3-ketoacyl-CoA thiolase (EC 2.3.1.16)
1D132	CP033023.1_4718	Accessory gene family 171	Chromid	0.559762	Rhizobiales	-	1954551	1955354	Oxidoreductase, short-chain dehydrogenase/reductase family
1D132	CP033023.1_4719	Accessory gene family 172	Chromid	0.525824	Rhizobiales	-	1955431	1956441	TRAP-type C4-dicarboxylate transport system, periplasmic component
1D132	CP033023.1_4720	Accessory gene family 173	Chromid	0.565008	Rhizobiales	-	1956507	1958384	hypothetical protein
1D132	CP033023.1_4728	Accessory gene family 179	Chromid	0.571966	Proteobacteria	+	1965137	1966522	Glucose-6-phosphate 1-dehydrogenase (EC 1.1.1.49)
1D132	CP033023.1_4729	Accessory gene family 180	Chromid	0.523117	Proteobacteria	+	1966555	1967232	Polyphosphate glucokinase (EC 2.7.1.63)
1D132	CP033023.1_4739	Accessory gene family 226	Chromid	0.537189	Ochrobactrum	+	1976712	1977650	Ribokinase (EC 2.7.1.15)
1D132	CP033023.1_4740	Accessory gene family 227	Chromid	0.452616	Rhizobiales	+	1977670	1978629	Deoxyribose-phosphate aldolase (EC 4.1.2.4)
1D132	CP033023.1_4741	Accessory gene family 228	Chromid	0.53809	Rhizobiales	+	1978641	1981037	Aldehyde dehydrogenase (EC 1.2.1.3)
1D132	CP033023.1_4748	Core gene family 8	Chromid	0.572848	Rhizobiales	-	1991473	1991877	hypothetical protein
1D132	CP033023.1_4765	Accessory gene family 907	Chromid	0.569965	Bacteria	-	2002921	2003097	UPF0339 protein YegP.N
12D13	CP033034.1_78	Core gene family 411	ChrI	0.546579	Rhizobiales	+	78153	78965	Ubiquinone/menaquinone biosynthesis methyltransferase
12D13	CP033034.1_84	Core gene family 417	ChrI	0.50552	Rhizobiales	+	84570	86066	Acetyl-CoA hydrolase/transferase family protein
12D13	CP033034.1_168	Core gene family 493	ChrI	0.55445	Alphaproteobacteria	+	180419	180784	Chemotaxis regulator - transmits chemoreceptor signals to flagellar motor components CheY
12D13	CP033034.1_186	Core gene family 510	ChrI	0.569331	Bacteria	-	200926	201225	Translation initiation factor 1
12D13	CP033034.1_276	Core gene family 596	ChrI	0.516629	Proteobacteria	-	293138	293815	Two-component transcriptional response regulator, LuxR family
12D13	CP033034.1_372	Core gene family 683	ChrI	0.573678	Alphaproteobacteria	+	391461	391688	ATP synthase F0 sector subunit c (EC 3.6.3.14)
12D13	CP033034.1_400	Core gene family 707	ChrI	0.573087	Rhizobiales	-	416202	416996	Bll5781 protein
12D13	CP033034.1_466	Core gene family 767	ChrI	0.52368	Rhizobiales	-	479478	480842	Na+/H+-dicarboxylate symporter
12D13	CP033034.1_471	Core gene family 770	ChrI	0.56631	Rhizobiales bacterium	-	484675	486384	Malate:quinone oxidoreductase (EC 1.1.5.4)
12D13	CP033034.1_510	Core gene family 807	ChrI	0.539606	Rhizobiales	-	526710	527132	hypothetical protein
12D13	CP033034.1_522	Core gene family 819	ChrI	0.563619	Rhizobiales	-	534900	535331	Transcriptional regulator, HxlR family
12D13	CP033034.1_523	Core gene family 820	ChrI	0.57288	Rhizobiales	+	535435	536193	Oxidoreductase, short-chain dehydrogenase/reductase family
12D13	CP033034.1_525	Core gene family 822	ChrI	0.529243	Rhizobiales	+	537438	538049	Transporter, LysE family
12D13	CP033034.1_528	Core gene family 824	ChrI	0.51008	Rhizobiales	+	540128	540835	Transcriptional regulator, DeoR family
12D13	CP033034.1_529	Core gene family 825	ChrI	0.571309	Rhizobiales	+	540884	541252	hypothetical protein
12D13	CP033034.1_534	Core gene family 830	ChrI	0.585848	Rhizobiales	+	546944	547525	Acetyltransferase
12D13	CP033034.1_594	Core gene family 882	ChrI	0.49578	Rhizobiales	-	592420	593727	Beta-lactamase class C-like and penicillin binding proteins (PBPs) superfamily
12D13	CP033034.1_613	Core gene family 898	ChrI	0.583297	Rhizobiales	-	611507	611875	Transcriptional regulator, HxlR family
12D13	CP033034.1_671	Core gene family 950	ChrI	0.55101	Rhizobiales	+	668106	668927	Undecaprenyl-diphosphatase (EC 3.6.1.27)
12D13	CP033034.1_676	Core gene family 955	ChrI	0.556924	Rhizobiales	+	674629	675099	OsmC/Ohr family protein
12D13	CP033034.1_716	Core gene family 990	ChrI	0.562593	Proteobacteria	+	706918	707652	Methyltransferase type 11
12D13	CP033034.1_722	Core gene family 996	ChrI	0.529244	Proteobacteria	+	715362	716150	Hydroxymethylpyrimidine ABC transporter, ATPase component
12D13	CP033034.1_723	Core gene family 997	ChrI	0.519367	Proteobacteria	+	716147	716965	Hydroxymethylpyrimidine ABC transporter, transmembrane component
12D13	CP033034.1_724	Core gene family 998	ChrI	0.546785	Proteobacteria	-	717017	717700	Metal-binding protein ZinT
12D13	CP033034.1_772	Core gene family 1043	ChrI	0.454149	Proteobacteria	+	762149	762385	Acyl carrier protein
12D13	CP033034.1_864	Core gene family 1127	ChrI	0.506475	Proteobacteria	+	856544	857032	Transcriptional regulator, MerR family
12D13	CP033034.1_868	Core gene family 1131	ChrI	0.524178	Proteobacteria	+	860163	861173	ABC transporter, ATP-binding protein (cluster 5, nickel/peptides/opines)
12D13	CP033034.1_882	Core gene family 1143	ChrI	0.524855	Proteobacteria	+	874426	875070	Dihydrofolate reductase homolog
12D13	CP033034.1_901	Accessory gene family 413	ChrI&Chromid	0.578121	Proteobacteria	-	894734	895354	Resolvase
12D13	CP033034.1_947	Core gene family 1185	ChrI	0.533001	Alphaproteobacteria	+	936281	936556	DNA-binding protein HU-beta
12D13	CP033034.1_980	Core gene family 1215	ChrI	0.534786	Alphaproteobacteria	-	973784	973951	LSU ribosomal protein L33p @ LSU ribosomal protein L33p, zinc-independent
12D13	CP033034.1_1080	Core gene family 1306	ChrI	0.577656	Rhizobiales	-	1071799	1072476	Glutathione S-transferase
12D13	CP033034.1_1082	Core gene family 1308	ChrI	0.557827	Proteobacteria	-	1073847	1074578	Glutamine ABC transporter, ATP-binding protein GlnQ
12D13	CP033034.1_1083	Core gene family 1309	ChrI	0.552717	Rhizobiales	-	1074559	1075212	ABC transporter, permease protein (cluster 3, basic aa/glutamine/opines)
12D13	CP033034.1_1092	Core gene family 1318	ChrI	0.553883	Alphaproteobacteria	+	1083150	1084352	Gluconate dehydratase (EC 4.2.1.39)
12D13	CP033034.1_1093	Core gene family 1319	ChrI	0.500956	Alphaproteobacteria	+	1084363	1085133	5-keto-D-gluconate 5-reductase (EC 1.1.1.69)
12D13	CP033034.1_1096	Core gene family 1322	ChrI	0.560541	Aquamicrobium	-	1086865	1087587	ABC transporter, ATP-binding protein 2 (cluster 4, leucine/isoleucine/valine/benzoate)
12D13	CP033034.1_1097	Core gene family 1323	ChrI	0.54504	Alphaproteobacteria	-	1087584	1089356	ABC transporter, permease protein 2 (cluster 4, leucine/isoleucine/valine/benzoate) / ABC transporter, ATP-binding protein 1 (cluster 4, leucine/isoleucine/valine/benzoate)
12D13	CP033034.1_1098	Core gene family 1324	ChrI	0.573763	Aquamicrobium	-	1089358	1090392	ABC transporter, permease protein 1 (cluster 4, leucine/isoleucine/valine/benzoate)
12D13	CP033034.1_1101	Core gene family 1327	ChrI	0.58197	Alphaproteobacteria	-	1093345	1094124	3-hydroxyacyl-CoA dehydrogenase type II
12D13	CP033034.1_1103	Core gene family 1329	ChrI	0.583747	Alphaproteobacteria	+	1096101	1096898	Enoyl-CoA hydratase (EC 4.2.1.17)
12D13	CP033034.1_1104	Core gene family 1330	ChrI	0.555321	Proteobacteria	-	1096948	1097868	5,10-methylenetetrahydrofolate reductase (EC 1.5.1.20)
12D13	CP033034.1_1106	Core gene family 1332	ChrI	0.530429	Alphaproteobacteria	+	1099066	1100481	Similar to vanillate/3-O-methylgallate O-demethylase
12D13	CP033034.1_1107	Core gene family 1333	ChrI	0.464731	Proteobacteria	-	1100680	1101555	hypothetical protein
12D13	CP033034.1_1134	Core gene family 1359	ChrI	0.48495	Alphaproteobacteria	+	1128684	1128926	RNA-binding protein Hfq
12D13	CP033034.1_1241	Core gene family 1454	ChrI	0.546177	Rhizobiales	+	1227047	1228114	Cinnamyl alcohol dehydrogenase/reductase (EC 1.1.1.195) @ Alcohol dehydrogenase (EC 1.1.1.1)
12D13	CP033034.1_1279	Core gene family 1488	ChrI	0.51115	Alphaproteobacteria	-	1263882	1264166	Acyl carrier protein
12D13	CP033034.1_1305	Core gene family 1512	ChrI	0.529955	Proteobacteria	-	1291840	1292850	Thioredoxin reductase (EC 1.8.1.9)
12D13	CP033034.1_1373	Core gene family 1572	ChrI	0.553869	Rhizobiales	-	1357343	1359103	Inner membrane protein, KefB/KefC family
12D13	CP033034.1_1607	Accessory gene family 146	ChrI	0.527658	Proteobacteria	+	1580695	1581567	Uncharacterized membrane protein YoaT
12D13	CP033034.1_1610	Core gene family 1783	ChrI	0.421727	Alphaproteobacteria	-	1583472	1583861	SSU ribosomal protein S11p (S14e)
12D13	CP033034.1_1612	Core gene family 1785	ChrI	0.512831	Rhizobiales	-	1584672	1585262	Adenylate kinase (EC 2.7.4.3)
12D13	CP033034.1_1615	Core gene family 1788	ChrI	0.521741	Alphaproteobacteria	-	1587429	1587635	LSU ribosomal protein L30p (L7e)
12D13	CP033034.1_1623	Core gene family 1796	ChrI	0.432894	Bacteria	-	1590906	1591274	LSU ribosomal protein L14p (L23e)
12D13	CP033034.1_1625	Core gene family 1798	ChrI	0.567859	Alphaproteobacteria	-	1591756	1591956	LSU ribosomal protein L29p (L35e)
12D13	CP033034.1_1629	Core gene family 1801	ChrI	0.428928	Proteobacteria	-	1593544	1593822	SSU ribosomal protein S19p (S15e)
12D13	CP033034.1_1631	Core gene family 1803	ChrI	0.516669	Bacteria	-	1594718	1595011	LSU ribosomal protein L23p (L23Ae)
12D13	CP033034.1_1638	Core gene family 1809	ChrI	0.417369	Bacteria	-	1600993	1601364	SSU ribosomal protein S12p (S23e)
12D13	CP033034.1_1640	Core gene family 1811	ChrI	0.571218	Rhizobiales	+	1602197	1602547	Lactoylglutathione lyase and related lyases
12D13	CP033034.1_1675	Core gene family 1843	ChrI	0.54485	Rhizobiales	-	1634899	1635354	Two-component transcriptional response regulator, LuxR family
12D13	CP033034.1_1684	Core gene family 1851	ChrI	0.529359	Rhizobiales	-	1642619	1643230	Rrf2-linked NADH-flavin reductase
12D13	CP033034.1_1685	Core gene family 1852	ChrI	0.586105	Rhizobiales	+	1643387	1643770	Transcriptional regulator, HxlR family
12D13	CP033034.1_1702	Accessory gene family 191	ChrI	0.571701	Proteobacteria	-	1661492	1661761	YoeB toxin protein
12D13	CP033034.1_1714	Core gene family 1875	ChrI	0.586716	Bacteria	-	1671187	1671546	Transcriptional regulator, ArsR family
12D13	CP033034.1_1720	Core gene family 1881	ChrI	0.567752	Rhizobiales	-	1675077	1675376	Transcriptional regulator, ArsR family
12D13	CP033034.1_1797	Accessory gene family 437	ChrI	0.578174	Alphaproteobacteria	+	1753928	1755085	Putative glutathionylspermidine synthase
12D13	CP033034.1_1843	Core gene family 1992	ChrI	0.555659	Alphaproteobacteria	+	1800162	1801493	Uncharacterized MFS-type transporter
12D13	CP033034.1_1911	Core gene family 2035	ChrI	0.518052	Alphaproteobacteria	+	1868808	1869023	Cold shock protein of CSP family
12D13	CP033034.1_1930	Core gene family 2053	ChrI	0.556607	Rhizobiales	-	1884717	1885028	Lipid A biosynthesis-like protein
12D13	CP033034.1_1931	Core gene family 2054	ChrI	0.586584	Rhizobiales	-	1885025	1885777	Dolichol-phosphate mannosyltransferase
12D13	CP033034.1_2031	Core gene family 2149	ChrI	0.50291	Rhizobiales	+	1989260	1990012	putative membrane protein
12D13	CP033034.1_2142	Core gene family 2255	ChrI	0.582585	Rhizobiales	-	2098607	2098810	hypothetical protein
12D13	CP033034.1_2171	Core gene family 2283	ChrI	0.546565	Alphaproteobacteria	+	2125911	2126258	Heme-degrading monooxygenase, staphylobilin-producing (EC 1.14.99.48)
12D13	CP033034.1_2184	Core gene family 2294	ChrI	0.519782	Rhizobiales	+	2137333	2138298	Iron compound ABC transporter, permease protein
12D13	CP033034.1_2185	Core gene family 2295	ChrI	0.570868	Rhizobiales	+	2138291	2139259	Iron compound ABC transporter, permease protein
12D13	CP033034.1_2186	Core gene family 2296	ChrI	0.520557	Rhizobiales	+	2139256	2140014	Iron compound ABC transporter, ATP-binding protein
12D13	CP033034.1_2187	Core gene family 2297	ChrI	0.580064	Rhizobiales	+	2140137	2140625	DNA protection during starvation protein
12D13	CP033034.1_2207	Core gene family 2314	ChrI	0.527908	Rhizobiales	-	2161017	2161607	Probable malonic semialdehyde reductase RutE (EC 1.1.1.298)
12D13	CP033034.1_2210	Core gene family 2317	ChrI	0.512685	Rhizobiales	-	2162843	2163583	Peroxyureidoacrylate/ureidoacrylate amidohydrolase RutB (EC 3.5.1.110)
12D13	CP033034.1_2224	Core gene family 2330	ChrI	0.536582	Rhizobiales	-	2177671	2178411	ABC transporter, ATP-binding protein (cluster 5, nickel/peptides/opines)
12D13	CP033034.1_2226	Core gene family 2332	ChrI	0.559891	Rhizobiales	-	2179242	2180144	ABC transporter, permease protein 2 (cluster 5, nickel/peptides/opines)
12D13	CP033034.1_2422	Core gene family 2517	ChrI	0.564992	Alphaproteobacteria	-	2394992	2395384	hypothetical protein
12D13	CP033034.1_2441	Core gene family 2534	ChrI	0.559452	Rhizobiales	+	2424140	2425243	Aminobutyraldehyde dehydrogenase (EC 1.2.1.19)
12D13	CP033034.1_2499	Core gene family 2592	ChrI	0.514106	Rhizobiales	-	2488172	2489419	Cytochrome c peroxidase family protein
12D13	CP033034.1_2502	Core gene family 2595	ChrI	0.51308	Rhizobiales	+	2491802	2492932	Proposed precorrin-5* (C1)-methyltransferase @ Cobalt-precorrin-5B (C1)-methyltransferase (EC 2.1.1.195)
12D13	CP033034.1_2512	Core gene family 2605	ChrI	0.512905	Rhizobiales	-	2502998	2504035	CobW GTPase involved in cobalt insertion for B12 biosynthesis
12D13	CP033034.1_2514	Core gene family 2607	ChrI	0.524866	Alphaproteobacteria	+	2504928	2505545	Cob(I)alamin adenosyltransferase (EC 2.5.1.17) @ Cob(I)alamin adenosyltransferase (EC 2.5.1.17), clustered with cobalamin synthesis
12D13	CP033034.1_2516	Core gene family 2609	ChrI	0.508258	Rhizobiales	-	2506991	2507956	Adenosylcobinamide-phosphate synthase (EC 6.3.1.10)
12D13	CP033034.1_2524	Core gene family 2617	ChrI	0.549303	Alphaproteobacteria	-	2514713	2515654	ABC transporter, substrate-binding protein (cluster 2, ribose/xylose/arabinose/galactose)
12D13	CP033034.1_2525	Core gene family 2618	ChrI	0.540326	Alphaproteobacteria	-	2515731	2516753	ABC transporter, permease protein (cluster 2, ribose/xylose/arabinose/galactose)
12D13	CP033034.1_2526	Core gene family 2619	ChrI	0.523193	Alphaproteobacteria	-	2516762	2518327	ABC transporter, ATP-binding protein (cluster 2, ribose/xylose/arabinose/galactose) / ABC transporter, ATP-binding protein (cluster 2, ribose/xylose/arabinose/galactose)
12D13	CP033034.1_2601	Core gene family 108	ChrI	0.528095	Rhizobiales	+	2607098	2607349	Glutaredoxin-like protein NrdH, required for reduction of Ribonucleotide reductase class Ib
12D13	CP033034.1_2645	Core gene family 150	ChrI	0.486875	Alphaproteobacteria	+	2653398	2653583	LSU ribosomal protein L32p @ LSU ribosomal protein L32p, zinc-independent
12D13	CP033034.1_2652	Core gene family 157	ChrI	0.575718	Rhizobiales	+	2660547	2661098	hypothetical protein
12D13	CP033034.1_2676	Core gene family 179	ChrI	0.56946	Rhizobiales	+	2684968	2690472	Glutamate synthase [NADPH] large chain (EC 1.4.1.13)
12D13	CP033034.1_2677	Core gene family 180	ChrI	0.566564	Rhizobiales	+	2690469	2692238	Sulfite reductase [NADPH] flavoprotein alpha-component (EC 1.8.1.2)
12D13	CP033034.1_2688	Core gene family 190	ChrI	0.502597	Alphaproteobacteria	+	2699250	2700050	Histidine ABC transporter, substrate-binding protein
12D13	CP033034.1_2689	Core gene family 191	ChrI	0.460382	Alphaproteobacteria	+	2700330	2701103	Histidine ABC transporter, permease protein
12D13	CP033034.1_2690	Core gene family 192	ChrI	0.488795	Alphaproteobacteria	+	2701103	2701888	Histidine ABC transporter, ATP-binding protein
12D13	CP033034.1_2771	Core gene family 271	ChrI	0.535183	Alphaproteobacteria	-	2778976	2779587	hypothetical protein
12D13	CP033034.1_2772	Core gene family 272	ChrI	0.520089	Alphaproteobacteria	+	2779654	2780055	Isopropylmalate/homocitrate/citramalate synthases
12D13	CP033034.1_2783	Core gene family 283	ChrI	0.522227	Alphaproteobacteria	+	2788950	2789153	LSU ribosomal protein L35p
12D13	CP033034.1_2807	Core gene family 306	ChrI	0.529101	Rhizobiales	+	2810005	2810583	Transcriptional regulator, AcrR family
12D13	CP033035.1_2859	Accessory gene family 102	Chromid	0.582818	Alphaproteobacteria	-	7545	7901	Transcriptional regulator, ArsR family
12D13	CP033035.1_2867	Core gene family 8	Chromid	0.563426	Rhizobiales	+	11303	11686	hypothetical protein
12D13	CP033035.1_2875	Accessory gene family 55	Chromid	0.585956	Rhizobiales	+	20346	21095	Acetoin(diacetyl) reductase
12D13	CP033035.1_2879	Core gene family 2628	Chromid	0.579011	Rhizobiales	+	24106	25353	mandelate racemase family protein Pfl_3283
12D13	CP033035.1_2896	Core gene family 2644	Chromid	0.514707	Rhizobiales	-	43468	44358	ABC transporter, permease protein 2 (cluster 5, nickel/peptides/opines)
12D13	CP033035.1_2897	Core gene family 2645	Chromid	0.540662	Rhizobiales	-	44400	45350	ABC transporter, permease protein 1 (cluster 5, nickel/peptides/opines)
[truncated: 5,268 more rows]

## Sheet: Table S4
Table S4. List of the positively selected gene families (dN/dS > 1).
[truncated: 62 more rows]

[truncated: 2 more sheets: Table S5, Table S6]
